# Supplementary material for: Comparative Transcriptome Profiling of mRNA and lncRNA of Ovaries in High and Low Egg Production Performance in Domestic Pigeons (Columba livia)
Source: Front Genet. 2021 Mar 23;12:571325. doi: 10.3389/fgene.2021.571325 (PMC8021926; doi:10.3389/fgene.2021.571325)
Supplement: Supplementary Table 1 — Primers of lncRNAs and mRNAs used in qPCR. [file Table_1.XLSX]

## Sheet: Sheet1
Supplymentary Table-S1 Primers of lncRNAs and mRNAs used in qPCR
Transcript type	Gene ID	Gene symbol	Primer sequence(5'->3')	Product length (bp)
mRNA	MSTRG.26030	CYHR1	F：CTCCTGGGATTCGGTGCTTT	106
			R：GGCTCGGAGGCACAAGTAAA
mRNA	MSTRG.26185	HOXC11	F：ACAAACCCAGGGTCTTCAGC	125
			R：TTGACCGACAAAACACACGG
mRNA	MSTRG.2644	TBX18	F：CCAGCAGGAACCCACCAATTA	98
			R：GCCTTACTTTTGCAGACACCA
mRNA	MSTRG.8212	GM2A	F：GCATTTCTTGCAATCCCAGC	109
			R：GGGAACCCTCTTTGGGTGAG
mRNA	MSTRG.449	CAMKK2	F：AAACGATGATCCGGAAGCGA	117
			R：TCCTTTCAGGCCACGATGAG
mRNA	MSTRG.25346	NXPH4	F：CCGTCAGCCAAAATAGGGGT	116
			R：AGCCCTTCAAGGTCATCTGC
mRNA		β-actin	F:GTGGATCAGCAAGCAGGAGT	101
			R：TCATCACAAGGGTGTGGGTG
lncRNA	MSTRG.19779	MSTRG.19779.1	F：GCTCCACGTCTTGTGTTTGC	130
			R：CACATCCCAGCTCCATAGGC
lncRNA	MSTRG.10168	MSTRG.10168.2	F：CTGTGGGTGGAAGACCGAAA	149
			R：GCAGTCCACTGCCTACCAAT
lncRNA	MSTRG.5703	MSTRG.5703.1	F：CGCAATGGCAGCAATCACTA	134
			R：TTGGGATGCACCCTCCTTAC
lncRNA	MSTRG.18396	MSTRG.18396.3	F：CTTATGGGGACCCGCTATGG	126
			R：ATGTGACGTGTAACTCGGGG
lncRNA	MSTRG.25572	MSTRG.25572.1	F：TGGCACAGAGTGCATAGTGG	152
			R：ACTTGCACCACTAGGATGGC
lncRNA	MSTRG.11922	MSTRG.11922.1	F：CTCCATCGAACGGGGAACAA	106
			R：CTTCTGGGGAGGTGAAAGCC
mRNA		ERα	F：CCTCCTCATCCTCTCTCACATC	99
			R：GTCTGTGAAGGAAAAGCGTGTG
