# Supplementary material for: Comparative Transcriptome Profiling of mRNA and lncRNA of Ovaries in High and Low Egg Production Performance in Domestic Pigeons (Columba livia)
Source: Front Genet. 2021 Mar 23;12:571325. doi: 10.3389/fgene.2021.571325 (PMC8021926; doi:10.3389/fgene.2021.571325)
Supplement: Supplementary Table 2 — Quality control of the sequencing data. [file Table_2.XLSX]

## Sheet: Sheet1
Supplymentary Table S2 Quality control of the sequencing data
Sample	Raw Reads	Clean Read	Clean Base	Clean Reads Ratio(%)	Mapped reads	Unique Mapped reads	Q30(%)	GC content(%)
HP_ovary1	107892662	100851874	15.13G	93.47	88590255(87.84%)	68635334(68.06%)	97.87	47
HP_ovary2	94143316	89517878	13.43G	95.09	78848557(88.08%)	60849584(67.97%)	98.01	47
HP_ovary3	99299092	94370270	14.16G	95.04	81950244(86.84%)	63624021(67.42%)	97.97	47
LP_ovary4	97258276	92088840	13.81G	94.68	78864386(85.64%)	61553015(66.84%)	97.96	48
LP_ovary5	101854132	95442854	14.32G	93.71	82044355(85.96%)	63893428(66.94%)	97.99	48
LP_ovary6	106783540	101038892	15.16G	94.62	87123575(86.23%)	66920278(66.23%)	97.96	48
