# Supplementary material for: Comparative Transcriptome Profiling of mRNA and lncRNA of Ovaries in High and Low Egg Production Performance in Domestic Pigeons (Columba livia)
Source: Front Genet. 2021 Mar 23;12:571325. doi: 10.3389/fgene.2021.571325 (PMC8021926; doi:10.3389/fgene.2021.571325)
Supplement: Supplementary Table 4 — GO terms analysis of differentially mRNAs expression. [file Table_4.xlsx]

## Sheet: Sheet1
Supplymentary Table S4 GO terms analysis of differentially mRNAs expression.
GO_ID	GO_Term	GO_function	GO_class	S gene number	TS gene number	B gene number	TB gene number	pvalue
GO:0016324	apical plasma membrane	cellular_component	5	13	269	121	14462	3.91872e-07
GO:0042742	defense response to bacterium	biological_process	8	6	269	31	14462	1.95066e-05
GO:0005576	extracellular region	cellular_component	3	17	269	335	14462	0.000182899
GO:0004930	G-protein coupled receptor activity	molecular_function	6	11	269	169	14462	0.000324793
GO:0042953	lipoprotein transport	biological_process	10	3	269	8	14462	0.000332564
GO:0004112	cyclic-nucleotide phosphodiesterase activity	molecular_function	8	2	269	2	14462	0.000344715
GO:0010288	response to lead ion	biological_process	7	2	269	2	14462	0.000344715
GO:0035725	sodium ion transmembrane transport	biological_process	10	6	269	53	14462	0.000431966
GO:0005887	integral component of plasma membrane	cellular_component	6	26	269	683	14462	0.000433515
GO:0070062	extracellular exosome	cellular_component	7	46	269	1505	14462	0.0004873
GO:1902476	chloride transmembrane transport	biological_process	10	6	269	57	14462	0.000641777
GO:0031526	brush border membrane	cellular_component	6	4	269	23	14462	0.000784297
GO:0007186	G-protein coupled receptor signaling pathway	biological_process	5	16	269	347	14462	0.000802644
GO:0034765	regulation of ion transmembrane transport	biological_process	8	6	269	62	14462	0.0010063
GO:0006116	NADH oxidation	biological_process	5	2	269	3	14462	0.00102142
GO:0050765	negative regulation of phagocytosis	biological_process	8	2	269	3	14462	0.00102142
GO:0001823	mesonephros development	biological_process	7	2	269	3	14462	0.00102142
GO:0009880	embryonic pattern specification	biological_process	5	3	269	14	14462	0.00198988
GO:0006112	energy reserve metabolic process	biological_process	7	2	269	4	14462	0.00201772
GO:0047555	3',5'-cyclic-GMP phosphodiesterase activity	molecular_function	10	2	269	4	14462	0.00201772
GO:0004118	cGMP-stimulated cyclic-nucleotide phosphodiesterase activity	molecular_function	10	2	269	4	14462	0.00201772
GO:0072562	blood microparticle	cellular_component	4	5	269	50	14462	0.00229491
GO:0004190	aspartic-type endopeptidase activity	molecular_function	8	3	269	15	14462	0.00245337
GO:0005615	extracellular space	cellular_component	4	23	269	658	14462	0.00279999
GO:0003823	antigen binding	molecular_function	4	3	269	16	14462	0.00297832
GO:0036438	maintenance of lens transparency	biological_process	8	2	269	5	14462	0.0033216
GO:0048752	semicircular canal morphogenesis	biological_process	6	2	269	5	14462	0.0033216
GO:0005796	Golgi lumen	cellular_component	7	2	269	5	14462	0.0033216
GO:0046069	cGMP catabolic process	biological_process	12	2	269	5	14462	0.0033216
GO:0071376	cellular response to corticotropin-releasing hormone stimulus	biological_process	8	2	269	5	14462	0.0033216
GO:0006094	gluconeogenesis	biological_process	9	3	269	17	14462	0.00356721
GO:0005903	brush border	cellular_component	5	4	269	35	14462	0.00389427
GO:0072178	nephric duct morphogenesis	biological_process	8	2	269	6	14462	0.00492134
GO:0002223	stimulatory C-type lectin receptor signaling pathway	biological_process	8	2	269	6	14462	0.00492134
GO:0043303	mast cell degranulation	biological_process	9	2	269	6	14462	0.00492134
GO:0034383	low-density lipoprotein particle clearance	biological_process	5	2	269	6	14462	0.00492134
GO:0004806	triglyceride lipase activity	molecular_function	7	2	269	6	14462	0.00492134
GO:0005905	clathrin-coated pit	cellular_component	4	3	269	21	14462	0.00660503
GO:0050911	detection of chemical stimulus involved in sensory perception of smell	biological_process	7	3	269	21	14462	0.00660503
GO:0007218	neuropeptide signaling pathway	biological_process	6	5	269	64	14462	0.00669426
GO:0046581	intercellular canaliculus	cellular_component	5	2	269	7	14462	0.00680558
GO:0050832	defense response to fungus	biological_process	8	2	269	7	14462	0.00680558
GO:0021527	spinal cord association neuron differentiation	biological_process	7	2	269	7	14462	0.00680558
GO:0097009	energy homeostasis	biological_process	5	2	269	7	14462	0.00680558
GO:0006198	cAMP catabolic process	biological_process	12	2	269	7	14462	0.00680558
GO:0019731	antibacterial humoral response	biological_process	7	2	269	7	14462	0.00680558
GO:0008271	secondary active sulfate transmembrane transporter activity	molecular_function	9	2	269	7	14462	0.00680558
GO:0019532	oxalate transport	biological_process	11	2	269	7	14462	0.00680558
GO:0045893	positive regulation of transcription, DNA-templated	biological_process	9	10	269	218	14462	0.00774591
GO:0005198	structural molecule activity	molecular_function	3	7	269	124	14462	0.00847698
GO:0004983	neuropeptide Y receptor activity	molecular_function	8	2	269	8	14462	0.00896325
GO:0045956	positive regulation of calcium ion-dependent exocytosis	biological_process	10	2	269	8	14462	0.00896325
GO:0042629	mast cell granule	cellular_component	9	2	269	8	14462	0.00896325
GO:0034374	low-density lipoprotein particle remodeling	biological_process	9	2	269	8	14462	0.00896325
GO:0016338	calcium-independent cell-cell adhesion via plasma membrane cell-adhesion molecules	biological_process	7	2	269	8	14462	0.00896325
GO:1902358	sulfate transmembrane transport	biological_process	10	2	269	8	14462	0.00896325
GO:0010033	response to organic substance	biological_process	5	2	269	8	14462	0.00896325
GO:0006811	ion transport	biological_process	6	3	269	24	14462	0.00964819
GO:0007166	cell surface receptor signaling pathway	biological_process	5	7	269	128	14462	0.0100043
GO:0016021	integral component of membrane	cellular_component	5	66	269	2711	14462	0.010353
GO:0030317	flagellated sperm motility	biological_process	5	3	269	25	14462	0.0108155
GO:0050830	defense response to Gram-positive bacterium	biological_process	9	3	269	25	14462	0.0108155
GO:0006953	acute-phase response	biological_process	8	2	269	9	14462	0.0113836
GO:0055074	calcium ion homeostasis	biological_process	10	2	269	9	14462	0.0113836
GO:0030111	regulation of Wnt signaling pathway	biological_process	8	2	269	9	14462	0.0113836
GO:0016328	lateral plasma membrane	cellular_component	5	3	269	26	14462	0.0120609
GO:0045600	positive regulation of fat cell differentiation	biological_process	8	3	269	27	14462	0.0133852
GO:0035035	histone acetyltransferase binding	molecular_function	6	2	269	10	14462	0.0140562
GO:0001895	retina homeostasis	biological_process	8	2	269	10	14462	0.0140562
GO:0015116	sulfate transmembrane transporter activity	molecular_function	8	2	269	10	14462	0.0140562
GO:0019531	oxalate transmembrane transporter activity	molecular_function	8	2	269	10	14462	0.0140562
GO:0016266	O-glycan processing	biological_process	11	2	269	10	14462	0.0140562
GO:0048646	anatomical structure formation involved in morphogenesis	biological_process	4	2	269	10	14462	0.0140562
GO:0034987	immunoglobulin receptor binding	molecular_function	6	2	269	10	14462	0.0140562
GO:0022617	extracellular matrix disassembly	biological_process	6	2	269	10	14462	0.0140562
GO:0005254	chloride channel activity	molecular_function	8	3	269	28	14462	0.0147891
GO:0042391	regulation of membrane potential	biological_process	5	4	269	52	14462	0.0157575
GO:0030855	epithelial cell differentiation	biological_process	6	3	269	29	14462	0.0162731
GO:0009952	anterior/posterior pattern specification	biological_process	6	4	269	53	14462	0.0168013
GO:0009755	hormone-mediated signaling pathway	biological_process	5	2	269	11	14462	0.0169709
GO:0051384	response to glucocorticoid	biological_process	8	2	269	11	14462	0.0169709
GO:0017153	sodium:dicarboxylate symporter activity	molecular_function	8	2	269	11	14462	0.0169709
GO:0030553	cGMP binding	molecular_function	7	2	269	11	14462	0.0169709
GO:0015106	bicarbonate transmembrane transporter activity	molecular_function	8	2	269	11	14462	0.0169709
GO:0044344	cellular response to fibroblast growth factor stimulus	biological_process	8	2	269	11	14462	0.0169709
GO:0072050	S-shaped body morphogenesis	biological_process	5	1	269	1	14462	0.0186005
GO:0009444	pyruvate oxidation	biological_process	10	1	269	1	14462	0.0186005
GO:0032765	positive regulation of mast cell cytokine production	biological_process	9	1	269	1	14462	0.0186005
GO:0031716	calcitonin receptor binding	molecular_function	7	1	269	1	14462	0.0186005
GO:2000768	positive regulation of nephron tubule epithelial cell differentiation	biological_process	10	1	269	1	14462	0.0186005
GO:0005275	amine transmembrane transporter activity	molecular_function	5	1	269	1	14462	0.0186005
GO:0045923	positive regulation of fatty acid metabolic process	biological_process	9	1	269	1	14462	0.0186005
GO:0002760	positive regulation of antimicrobial humoral response	biological_process	8	1	269	1	14462	0.0186005
GO:0051957	positive regulation of amino acid transport	biological_process	9	1	269	1	14462	0.0186005
GO:2000478	positive regulation of metanephric glomerular visceral epithelial cell development	biological_process	9	1	269	1	14462	0.0186005
GO:0060677	ureteric bud elongation	biological_process	6	1	269	1	14462	0.0186005
GO:0048133	male germ-line stem cell asymmetric division	biological_process	8	1	269	1	14462	0.0186005
GO:2000296	negative regulation of hydrogen peroxide catabolic process	biological_process	10	1	269	1	14462	0.0186005
GO:0046167	glycerol-3-phosphate biosynthetic process	biological_process	9	1	269	1	14462	0.0186005
GO:0071756	pentameric IgM immunoglobulin complex	cellular_component	7	1	269	1	14462	0.0186005
GO:1900625	positive regulation of monocyte aggregation	biological_process	9	1	269	1	14462	0.0186005
GO:0033591	response to L-ascorbic acid	biological_process	6	1	269	1	14462	0.0186005
GO:0038097	positive regulation of mast cell activation by Fc-epsilon receptor signaling pathway	biological_process	8	1	269	1	14462	0.0186005
GO:0047714	galactolipase activity	molecular_function	7	1	269	1	14462	0.0186005
GO:0001705	ectoderm formation	biological_process	6	1	269	1	14462	0.0186005
GO:0015355	secondary active monocarboxylate transmembrane transporter activity	molecular_function	8	1	269	1	14462	0.0186005
GO:1900212	negative regulation of mesenchymal cell apoptotic process involved in metanephros development	biological_process	10	1	269	1	14462	0.0186005
GO:2000534	positive regulation of renal albumin absorption	biological_process	7	1	269	1	14462	0.0186005
GO:0071750	dimeric IgA immunoglobulin complex	cellular_component	8	1	269	1	14462	0.0186005
GO:0045624	positive regulation of T-helper cell differentiation	biological_process	8	1	269	1	14462	0.0186005
GO:0071600	otic vesicle morphogenesis	biological_process	7	1	269	1	14462	0.0186005
GO:0035118	embryonic pectoral fin morphogenesis	biological_process	7	1	269	1	14462	0.0186005
GO:0017186	peptidyl-pyroglutamic acid biosynthetic process, using glutaminyl-peptide cyclotransferase	biological_process	11	1	269	1	14462	0.0186005
GO:0035543	positive regulation of SNARE complex assembly	biological_process	8	1	269	1	14462	0.0186005
GO:0046080	dUTP metabolic process	biological_process	11	1	269	1	14462	0.0186005
GO:0050129	N-formylglutamate deformylase activity	molecular_function	7	1	269	1	14462	0.0186005
GO:0004368	glycerol-3-phosphate dehydrogenase activity	molecular_function	7	1	269	1	14462	0.0186005
GO:0015068	glycine amidinotransferase activity	molecular_function	7	1	269	1	14462	0.0186005
GO:0090317	negative regulation of intracellular protein transport	biological_process	9	1	269	1	14462	0.0186005
GO:0051823	regulation of synapse structural plasticity	biological_process	8	1	269	1	14462	0.0186005
GO:0035852	horizontal cell localization	biological_process	5	1	269	1	14462	0.0186005
GO:0071748	monomeric IgA immunoglobulin complex	cellular_component	7	1	269	1	14462	0.0186005
GO:0035695	mitophagy by induced vacuole formation	biological_process	8	1	269	1	14462	0.0186005
GO:0060713	labyrinthine layer morphogenesis	biological_process	5	1	269	1	14462	0.0186005
GO:0046486	glycerolipid metabolic process	biological_process	7	1	269	1	14462	0.0186005
GO:0060708	spongiotrophoblast differentiation	biological_process	6	1	269	1	14462	0.0186005
GO:0050480	imidazolonepropionase activity	molecular_function	7	1	269	1	14462	0.0186005
GO:0072224	metanephric glomerulus development	biological_process	6	1	269	1	14462	0.0186005
GO:0002018	renin-angiotensin regulation of aldosterone production	biological_process	7	1	269	1	14462	0.0186005
GO:0033229	cysteine transmembrane transporter activity	molecular_function	9	1	269	1	14462	0.0186005
GO:0030421	defecation	biological_process	6	1	269	1	14462	0.0186005
GO:0061026	cardiac muscle tissue regeneration	biological_process	7	1	269	1	14462	0.0186005
GO:0072077	renal vesicle morphogenesis	biological_process	7	1	269	1	14462	0.0186005
GO:0033034	positive regulation of myeloid cell apoptotic process	biological_process	10	1	269	1	14462	0.0186005
GO:0042643	actomyosin, actin portion	cellular_component	8	1	269	1	14462	0.0186005
GO:0072283	metanephric renal vesicle morphogenesis	biological_process	8	1	269	1	14462	0.0186005
GO:0072179	nephric duct formation	biological_process	7	1	269	1	14462	0.0186005
GO:0070994	detection of oxidative stress	biological_process	6	1	269	1	14462	0.0186005
GO:0017159	pantetheine hydrolase activity	molecular_function	7	1	269	1	14462	0.0186005
GO:0010070	zygote asymmetric cell division	biological_process	6	1	269	1	14462	0.0186005
GO:0021551	central nervous system morphogenesis	biological_process	5	1	269	1	14462	0.0186005
GO:0022851	GABA-gated chloride ion channel activity	molecular_function	9	1	269	1	14462	0.0186005
GO:0035849	nephric duct elongation	biological_process	6	1	269	1	14462	0.0186005
GO:0035565	regulation of pronephros size	biological_process	7	1	269	1	14462	0.0186005
GO:0061456	mesenchymal stem cell migration involved in uteric bud morphogenesis	biological_process	8	1	269	1	14462	0.0186005
GO:0039020	pronephric nephron tubule development	biological_process	8	1	269	1	14462	0.0186005
GO:0033590	response to cobalamin	biological_process	7	1	269	1	14462	0.0186005
GO:0050703	interleukin-1 alpha secretion	biological_process	13	1	269	1	14462	0.0186005
GO:0015501	glutamate:sodium symporter activity	molecular_function	8	1	269	1	14462	0.0186005
GO:0015278	calcium-release channel activity	molecular_function	9	1	269	1	14462	0.0186005
GO:0046717	acid secretion	biological_process	7	1	269	1	14462	0.0186005
GO:0030550	acetylcholine receptor inhibitor activity	molecular_function	6	1	269	1	14462	0.0186005
GO:0035711	T-helper 1 cell activation	biological_process	10	1	269	1	14462	0.0186005
GO:0061296	negative regulation of mesenchymal cell apoptotic process involved in mesonephric nephron morphogenesis	biological_process	10	1	269	1	14462	0.0186005
GO:0051598	meiotic recombination checkpoint	biological_process	6	1	269	1	14462	0.0186005
GO:0010453	regulation of cell fate commitment	biological_process	7	1	269	1	14462	0.0186005
GO:0045098	type III intermediate filament	cellular_component	8	1	269	1	14462	0.0186005
GO:0008426	protein kinase C inhibitor activity	molecular_function	9	1	269	1	14462	0.0186005
GO:0016812	hydrolase activity, acting on carbon-nitrogen (but not peptide) bonds, in cyclic amides	molecular_function	6	1	269	1	14462	0.0186005
GO:0031914	negative regulation of synaptic plasticity	biological_process	10	1	269	1	14462	0.0186005
GO:0015879	carnitine transport	biological_process	11	1	269	1	14462	0.0186005
GO:0072278	metanephric comma-shaped body morphogenesis	biological_process	6	1	269	1	14462	0.0186005
GO:0045082	positive regulation of interleukin-10 biosynthetic process	biological_process	9	1	269	1	14462	0.0186005
GO:0032009	early phagosome	cellular_component	9	1	269	1	14462	0.0186005
GO:0031838	haptoglobin-hemoglobin complex	cellular_component	4	1	269	1	14462	0.0186005
GO:0030492	hemoglobin binding	molecular_function	5	1	269	1	14462	0.0186005
GO:0060050	positive regulation of protein glycosylation	biological_process	10	1	269	1	14462	0.0186005
GO:0036446	myofibroblast differentiation	biological_process	6	1	269	1	14462	0.0186005
GO:0035847	uterine epithelium development	biological_process	7	1	269	1	14462	0.0186005
GO:0034363	intermediate-density lipoprotein particle	cellular_component	6	1	269	1	14462	0.0186005
GO:2000590	negative regulation of metanephric mesenchymal cell migration	biological_process	9	1	269	1	14462	0.0186005
GO:0050780	dopamine receptor binding	molecular_function	7	1	269	1	14462	0.0186005
GO:0016603	glutaminyl-peptide cyclotransferase activity	molecular_function	7	1	269	1	14462	0.0186005
GO:0045368	positive regulation of interleukin-13 biosynthetic process	biological_process	9	1	269	1	14462	0.0186005
GO:2000642	negative regulation of early endosome to late endosome transport	biological_process	7	1	269	1	14462	0.0186005
GO:0006127	glycerophosphate shuttle	biological_process	6	1	269	1	14462	0.0186005
GO:0019376	galactolipid catabolic process	biological_process	10	1	269	1	14462	0.0186005
GO:0002227	innate immune response in mucosa	biological_process	7	1	269	1	14462	0.0186005
GO:0034359	mature chylomicron	cellular_component	6	1	269	1	14462	0.0186005
GO:0035272	exocrine system development	biological_process	6	1	269	1	14462	0.0186005
GO:0060062	Spemann organizer formation at the dorsal lip of the blastopore	biological_process	6	1	269	1	14462	0.0186005
GO:1903712	cysteine transmembrane transport	biological_process	12	1	269	1	14462	0.0186005
GO:0070367	negative regulation of hepatocyte differentiation	biological_process	9	1	269	1	14462	0.0186005
GO:0044341	sodium-dependent phosphate transport	biological_process	10	1	269	1	14462	0.0186005
GO:0030273	melanin-concentrating hormone receptor activity	molecular_function	7	1	269	1	14462	0.0186005
GO:0072049	comma-shaped body morphogenesis	biological_process	5	1	269	1	14462	0.0186005
GO:0004152	dihydroorotate dehydrogenase activity	molecular_function	7	1	269	1	14462	0.0186005
GO:0002003	angiotensin maturation	biological_process	9	1	269	1	14462	0.0186005
GO:0060629	regulation of homologous chromosome segregation	biological_process	7	1	269	1	14462	0.0186005
GO:0015939	pantothenate metabolic process	biological_process	6	1	269	1	14462	0.0186005
GO:0033275	actin-myosin filament sliding	biological_process	7	1	269	1	14462	0.0186005
GO:0014813	skeletal muscle satellite cell commitment	biological_process	6	1	269	1	14462	0.0186005
GO:2000108	positive regulation of leukocyte apoptotic process	biological_process	10	1	269	1	14462	0.0186005
GO:0071752	secretory dimeric IgA immunoglobulin complex	cellular_component	9	1	269	1	14462	0.0186005
GO:0004046	aminoacylase activity	molecular_function	7	1	269	1	14462	0.0186005
GO:0045217	cell-cell junction maintenance	biological_process	7	1	269	1	14462	0.0186005
GO:0050679	positive regulation of epithelial cell proliferation	biological_process	8	3	269	31	14462	0.0194832
GO:0008201	heparin binding	molecular_function	6	5	269	84	14462	0.0201313
GO:0001046	core promoter sequence-specific DNA binding	molecular_function	9	3	269	32	14462	0.0212097
GO:0015301	anion:anion antiporter activity	molecular_function	8	2	269	13	14462	0.0234874
GO:0006952	defense response	biological_process	5	2	269	13	14462	0.0234874
GO:0005614	interstitial matrix	cellular_component	6	2	269	13	14462	0.0234874
GO:0005242	inward rectifier potassium channel activity	molecular_function	10	2	269	13	14462	0.0234874
GO:0048247	lymphocyte chemotaxis	biological_process	6	2	269	13	14462	0.0234874
GO:0031018	endocrine pancreas development	biological_process	5	2	269	13	14462	0.0234874
GO:0031012	extracellular matrix	cellular_component	4	5	269	88	14462	0.0240796
GO:0030139	endocytic vesicle	cellular_component	7	3	269	35	14462	0.0268761
GO:0005248	voltage-gated sodium channel activity	molecular_function	9	2	269	14	14462	0.0270703
GO:0017134	fibroblast growth factor binding	molecular_function	6	2	269	14	14462	0.0270703
GO:0009395	phospholipid catabolic process	biological_process	8	2	269	14	14462	0.0270703
GO:0019228	neuronal action potential	biological_process	7	2	269	14	14462	0.0270703
GO:0005768	endosome	cellular_component	7	6	269	123	14462	0.0273895
GO:0042626	ATPase activity, coupled to transmembrane movement of substances	molecular_function	8	3	269	36	14462	0.0289268
GO:0030552	cAMP binding	molecular_function	7	2	269	15	14462	0.0308576
GO:0006885	regulation of pH	biological_process	10	2	269	15	14462	0.0308576
GO:0001958	endochondral ossification	biological_process	6	2	269	15	14462	0.0308576
GO:0007631	feeding behavior	biological_process	4	2	269	15	14462	0.0308576
GO:0045669	positive regulation of osteoblast differentiation	biological_process	8	3	269	38	14462	0.0332697
GO:0042803	protein homodimerization activity	molecular_function	6	15	269	477	14462	0.0335388
GO:0008277	regulation of G-protein coupled receptor protein signaling pathway	biological_process	8	2	269	16	14462	0.0348403
GO:0030073	insulin secretion	biological_process	11	2	269	16	14462	0.0348403
GO:0090103	cochlea morphogenesis	biological_process	6	2	269	16	14462	0.0348403
GO:0007219	Notch signaling pathway	biological_process	6	3	269	39	14462	0.0355611
GO:0006734	NADH metabolic process	biological_process	4	1	269	2	14462	0.0368562
GO:0019158	mannokinase activity	molecular_function	8	1	269	2	14462	0.0368562
GO:0070593	dendrite self-avoidance	biological_process	6	1	269	2	14462	0.0368562
GO:0010721	negative regulation of cell development	biological_process	8	1	269	2	14462	0.0368562
GO:0051354	negative regulation of oxidoreductase activity	biological_process	7	1	269	2	14462	0.0368562
GO:0060067	cervix development	biological_process	6	1	269	2	14462	0.0368562
GO:0070904	transepithelial L-ascorbic acid transport	biological_process	8	1	269	2	14462	0.0368562
GO:0008520	L-ascorbate:sodium symporter activity	molecular_function	7	1	269	2	14462	0.0368562
GO:0035726	common myeloid progenitor cell proliferation	biological_process	4	1	269	2	14462	0.0368562
GO:0046689	response to mercury ion	biological_process	7	1	269	2	14462	0.0368562
GO:0031826	type 2A serotonin receptor binding	molecular_function	8	1	269	2	14462	0.0368562
GO:0019028	viral capsid	cellular_component	4	1	269	2	14462	0.0368562
GO:0021937	cerebellar Purkinje cell-granule cell precursor cell signaling involved in regulation of granule cell precursor cell proliferation	biological_process	6	1	269	2	14462	0.0368562
GO:0008865	fructokinase activity	molecular_function	8	1	269	2	14462	0.0368562
GO:0072005	maintenance of kidney identity	biological_process	9	1	269	2	14462	0.0368562
GO:0008241	peptidyl-dipeptidase activity	molecular_function	8	1	269	2	14462	0.0368562
GO:0048842	positive regulation of axon extension involved in axon guidance	biological_process	9	1	269	2	14462	0.0368562
GO:0043404	corticotropin-releasing hormone receptor activity	molecular_function	6	1	269	2	14462	0.0368562
GO:0072196	proximal/distal pattern formation involved in pronephric nephron development	biological_process	7	1	269	2	14462	0.0368562
GO:0002432	granuloma formation	biological_process	5	1	269	2	14462	0.0368562
GO:0070890	sodium-dependent L-ascorbate transmembrane transporter activity	molecular_function	8	1	269	2	14462	0.0368562
GO:0006768	biotin metabolic process	biological_process	7	1	269	2	14462	0.0368562
GO:0051271	negative regulation of cellular component movement	biological_process	7	1	269	2	14462	0.0368562
GO:0004910	interleukin-1, Type II, blocking receptor activity	molecular_function	8	1	269	2	14462	0.0368562
GO:0045634	regulation of melanocyte differentiation	biological_process	8	1	269	2	14462	0.0368562
GO:0072284	metanephric S-shaped body morphogenesis	biological_process	6	1	269	2	14462	0.0368562
GO:0045408	regulation of interleukin-6 biosynthetic process	biological_process	8	1	269	2	14462	0.0368562
GO:0071639	positive regulation of monocyte chemotactic protein-1 production	biological_process	9	1	269	2	14462	0.0368562
GO:0035873	lactate transmembrane transport	biological_process	12	1	269	2	14462	0.0368562
GO:0015697	quaternary ammonium group transport	biological_process	9	1	269	2	14462	0.0368562
GO:0071729	beak morphogenesis	biological_process	5	1	269	2	14462	0.0368562
GO:0043435	response to corticotropin-releasing hormone	biological_process	7	1	269	2	14462	0.0368562
GO:0035435	phosphate ion transmembrane transport	biological_process	10	1	269	2	14462	0.0368562
GO:0015226	carnitine transmembrane transporter activity	molecular_function	9	1	269	2	14462	0.0368562
GO:0072574	hepatocyte proliferation	biological_process	6	1	269	2	14462	0.0368562
GO:0006766	vitamin metabolic process	biological_process	5	1	269	2	14462	0.0368562
GO:2000584	negative regulation of platelet-derived growth factor receptor-alpha signaling pathway	biological_process	10	1	269	2	14462	0.0368562
GO:0035694	mitochondrial protein catabolic process	biological_process	9	1	269	2	14462	0.0368562
GO:0031783	type 5 melanocortin receptor binding	molecular_function	9	1	269	2	14462	0.0368562
GO:0045404	positive regulation of interleukin-4 biosynthetic process	biological_process	9	1	269	2	14462	0.0368562
GO:0008332	low voltage-gated calcium channel activity	molecular_function	10	1	269	2	14462	0.0368562
GO:0021889	olfactory bulb interneuron differentiation	biological_process	9	1	269	2	14462	0.0368562
GO:0001562	response to protozoan	biological_process	7	1	269	2	14462	0.0368562
GO:0031780	corticotropin hormone receptor binding	molecular_function	9	1	269	2	14462	0.0368562
GO:0072602	interleukin-4 secretion	biological_process	12	1	269	2	14462	0.0368562
GO:0047613	aconitate decarboxylase activity	molecular_function	7	1	269	2	14462	0.0368562
GO:0070779	D-aspartate import across plasma membrane	biological_process	13	1	269	2	14462	0.0368562
GO:0034767	positive regulation of ion transmembrane transport	biological_process	9	1	269	2	14462	0.0368562
GO:0035622	intrahepatic bile duct development	biological_process	7	1	269	2	14462	0.0368562
GO:0072177	mesonephric duct development	biological_process	7	1	269	2	14462	0.0368562
GO:0044205	'de novo' UMP biosynthetic process	biological_process	13	1	269	2	14462	0.0368562
GO:1903208	negative regulation of hydrogen peroxide-induced neuron death	biological_process	10	1	269	2	14462	0.0368562
GO:0042851	L-alanine metabolic process	biological_process	12	1	269	2	14462	0.0368562
GO:0015321	sodium-dependent phosphate transmembrane transporter activity	molecular_function	9	1	269	2	14462	0.0368562
GO:0061017	hepatoblast differentiation	biological_process	7	1	269	2	14462	0.0368562
GO:0019556	histidine catabolic process to glutamate and formamide	biological_process	12	1	269	2	14462	0.0368562
GO:0045715	negative regulation of low-density lipoprotein particle receptor biosynthetic process	biological_process	10	1	269	2	14462	0.0368562
GO:0004613	phosphoenolpyruvate carboxykinase (GTP) activity	molecular_function	8	1	269	2	14462	0.0368562
GO:0015362	high-affinity sodium:dicarboxylate symporter activity	molecular_function	9	1	269	2	14462	0.0368562
GO:0042473	outer ear morphogenesis	biological_process	6	1	269	2	14462	0.0368562
GO:0015651	quaternary ammonium group transmembrane transporter activity	molecular_function	8	1	269	2	14462	0.0368562
GO:0021681	cerebellar granular layer development	biological_process	5	1	269	2	14462	0.0368562
GO:0050805	negative regulation of synaptic transmission	biological_process	8	1	269	2	14462	0.0368562
GO:1902603	carnitine transmembrane transport	biological_process	12	1	269	2	14462	0.0368562
GO:0060066	oviduct development	biological_process	6	1	269	2	14462	0.0368562
GO:0072573	tolerance induction to lipopolysaccharide	biological_process	5	1	269	2	14462	0.0368562
GO:0019002	GMP binding	molecular_function	8	1	269	2	14462	0.0368562
GO:0072181	mesonephric duct formation	biological_process	10	1	269	2	14462	0.0368562
GO:0004021	L-alanine:2-oxoglutarate aminotransferase activity	molecular_function	8	1	269	2	14462	0.0368562
GO:0034362	low-density lipoprotein particle	cellular_component	5	1	269	2	14462	0.0368562
GO:2000744	positive regulation of anterior head development	biological_process	7	1	269	2	14462	0.0368562
GO:0051177	meiotic sister chromatid cohesion	biological_process	6	1	269	2	14462	0.0368562
GO:0003875	ADP-ribosylarginine hydrolase activity	molecular_function	7	1	269	2	14462	0.0368562
GO:0019557	histidine catabolic process to glutamate and formate	biological_process	12	1	269	2	14462	0.0368562
GO:0005436	sodium:phosphate symporter activity	molecular_function	11	1	269	2	14462	0.0368562
GO:0051938	L-glutamate import	biological_process	11	1	269	2	14462	0.0368562
GO:0071870	cellular response to catecholamine stimulus	biological_process	8	1	269	2	14462	0.0368562
GO:0038033	positive regulation of endothelial cell chemotaxis by VEGF-activated vascular endothelial growth factor receptor signaling pathway	biological_process	10	1	269	2	14462	0.0368562
GO:0015837	amine transport	biological_process	7	1	269	2	14462	0.0368562
GO:0060267	positive regulation of respiratory burst	biological_process	7	1	269	2	14462	0.0368562
GO:0039005	specification of pronephric tubule identity	biological_process	7	1	269	2	14462	0.0368562
GO:0060850	regulation of transcription involved in cell fate commitment	biological_process	10	1	269	2	14462	0.0368562
GO:0060166	olfactory pit development	biological_process	5	1	269	2	14462	0.0368562
GO:0006601	creatine biosynthetic process	biological_process	7	1	269	2	14462	0.0368562
GO:0035846	oviduct epithelium development	biological_process	6	1	269	2	14462	0.0368562
GO:0035473	lipase binding	molecular_function	6	1	269	2	14462	0.0368562
GO:0060429	epithelium development	biological_process	6	1	269	2	14462	0.0368562
GO:0004370	glycerol kinase activity	molecular_function	7	1	269	2	14462	0.0368562
GO:0019862	IgA binding	molecular_function	6	1	269	2	14462	0.0368562
GO:0061609	fructose-1-phosphate aldolase activity	molecular_function	7	1	269	2	14462	0.0368562
GO:0070676	intralumenal vesicle formation	biological_process	8	1	269	2	14462	0.0368562
GO:0042756	drinking behavior	biological_process	5	1	269	2	14462	0.0368562
GO:0007420	brain development	biological_process	6	4	269	68	14462	0.0377332
GO:0004867	serine-type endopeptidase inhibitor activity	molecular_function	8	4	269	68	14462	0.0377332
GO:0001501	skeletal system development	biological_process	6	3	269	40	14462	0.0379318
GO:0042542	response to hydrogen peroxide	biological_process	7	2	269	17	14462	0.0390101
GO:0004623	phospholipase A2 activity	molecular_function	8	2	269	17	14462	0.0390101
GO:0006958	complement activation, classical pathway	biological_process	6	2	269	17	14462	0.0390101
GO:0030501	positive regulation of bone mineralization	biological_process	8	2	269	17	14462	0.0390101
GO:0009954	proximal/distal pattern formation	biological_process	6	2	269	17	14462	0.0390101
GO:0030163	protein catabolic process	biological_process	7	2	269	17	14462	0.0390101
GO:0015701	bicarbonate transport	biological_process	9	2	269	17	14462	0.0390101
GO:0007338	single fertilization	biological_process	5	2	269	17	14462	0.0390101
GO:0005201	extracellular matrix structural constituent	molecular_function	4	3	269	42	14462	0.0429088
GO:0002548	monocyte chemotaxis	biological_process	6	2	269	18	14462	0.0433585
GO:0051453	regulation of intracellular pH	biological_process	12	2	269	18	14462	0.0433585
GO:0070830	bicellular tight junction assembly	biological_process	9	2	269	18	14462	0.0433585
GO:0010842	retina layer formation	biological_process	5	2	269	18	14462	0.0433585
GO:0007568	aging	biological_process	4	2	269	18	14462	0.0433585
GO:0003824	catalytic activity	molecular_function	3	4	269	72	14462	0.0450436
GO:0044297	cell body	cellular_component	4	3	269	43	14462	0.0455137
GO:0006814	sodium ion transport	biological_process	9	2	269	19	14462	0.0478777
GO:0034707	chloride channel complex	cellular_component	7	2	269	19	14462	0.0478777
GO:0009749	response to glucose	biological_process	9	2	269	19	14462	0.0478777
GO:0005261	cation channel activity	molecular_function	7	2	269	19	14462	0.0478777
GO:0003707	steroid hormone receptor activity	molecular_function	5	3	269	45	14462	0.0509529
GO:0005581	collagen trimer	cellular_component	4	3	269	45	14462	0.0509529
GO:0005923	bicellular tight junction	cellular_component	6	4	269	75	14462	0.0510096
GO:0050873	brown fat cell differentiation	biological_process	7	2	269	20	14462	0.0525597
GO:0007389	pattern specification process	biological_process	4	2	269	20	14462	0.0525597
GO:0006096	glycolytic process	biological_process	10	2	269	20	14462	0.0525597
GO:0043524	negative regulation of neuron apoptotic process	biological_process	10	4	269	76	14462	0.0530899
GO:0045177	apical part of cell	cellular_component	4	3	269	46	14462	0.0537854
GO:0014036	neural crest cell fate specification	biological_process	7	1	269	3	14462	0.0547736
GO:0030431	sleep	biological_process	4	1	269	3	14462	0.0547736
GO:0042663	regulation of endodermal cell fate specification	biological_process	9	1	269	3	14462	0.0547736
GO:0072513	positive regulation of secondary heart field cardioblast proliferation	biological_process	11	1	269	3	14462	0.0547736
GO:0060005	vestibular reflex	biological_process	6	1	269	3	14462	0.0547736
GO:0006548	histidine catabolic process	biological_process	11	1	269	3	14462	0.0547736
GO:0015141	succinate transmembrane transporter activity	molecular_function	9	1	269	3	14462	0.0547736
GO:0004180	carboxypeptidase activity	molecular_function	8	1	269	3	14462	0.0547736
GO:0044194	cytolytic granule	cellular_component	9	1	269	3	14462	0.0547736
GO:0004332	fructose-bisphosphate aldolase activity	molecular_function	7	1	269	3	14462	0.0547736
GO:0016814	hydrolase activity, acting on carbon-nitrogen (but not peptide) bonds, in cyclic amidines	molecular_function	6	1	269	3	14462	0.0547736
GO:0072540	T-helper 17 cell lineage commitment	biological_process	10	1	269	3	14462	0.0547736
GO:0070002	glutamic-type peptidase activity	molecular_function	7	1	269	3	14462	0.0547736
GO:0042592	homeostatic process	biological_process	5	1	269	3	14462	0.0547736
GO:0006072	glycerol-3-phosphate metabolic process	biological_process	8	1	269	3	14462	0.0547736
GO:0032731	positive regulation of interleukin-1 beta production	biological_process	9	1	269	3	14462	0.0547736
GO:0000160	phosphorelay signal transduction system	biological_process	6	1	269	3	14462	0.0547736
GO:0001223	transcription coactivator binding	molecular_function	7	1	269	3	14462	0.0547736
GO:0022615	protein to membrane docking	biological_process	5	1	269	3	14462	0.0547736
GO:0042138	meiotic DNA double-strand break formation	biological_process	7	1	269	3	14462	0.0547736
GO:0015137	citrate transmembrane transporter activity	molecular_function	8	1	269	3	14462	0.0547736
GO:0030250	guanylate cyclase activator activity	molecular_function	6	1	269	3	14462	0.0547736
GO:0005502	11-cis retinal binding	molecular_function	8	1	269	3	14462	0.0547736
GO:0032461	positive regulation of protein oligomerization	biological_process	8	1	269	3	14462	0.0547736
GO:0061037	negative regulation of cartilage development	biological_process	7	1	269	3	14462	0.0547736
GO:0070001	aspartic-type peptidase activity	molecular_function	7	1	269	3	14462	0.0547736
GO:2000253	positive regulation of feeding behavior	biological_process	7	1	269	3	14462	0.0547736
GO:0034706	sodium channel complex	cellular_component	8	1	269	3	14462	0.0547736
GO:0090131	mesenchyme migration	biological_process	5	1	269	3	14462	0.0547736
GO:0010828	positive regulation of glucose transmembrane transport	biological_process	9	1	269	3	14462	0.0547736
GO:0060473	cortical granule	cellular_component	9	1	269	3	14462	0.0547736
GO:0030548	acetylcholine receptor regulator activity	molecular_function	6	1	269	3	14462	0.0547736
GO:0015889	cobalamin transport	biological_process	7	1	269	3	14462	0.0547736
GO:0090080	positive regulation of MAPKKK cascade by fibroblast growth factor receptor signaling pathway	biological_process	9	1	269	3	14462	0.0547736
GO:0070837	dehydroascorbic acid transport	biological_process	9	1	269	3	14462	0.0547736
GO:0071953	elastic fiber	cellular_component	5	1	269	3	14462	0.0547736
GO:0015126	canalicular bile acid transmembrane transporter activity	molecular_function	6	1	269	3	14462	0.0547736
GO:0097477	lateral motor column neuron migration	biological_process	10	1	269	3	14462	0.0547736
GO:0000155	phosphorelay sensor kinase activity	molecular_function	9	1	269	3	14462	0.0547736
GO:0060029	convergent extension involved in organogenesis	biological_process	8	1	269	3	14462	0.0547736
GO:0048806	genitalia development	biological_process	6	1	269	3	14462	0.0547736
GO:0070061	fructose binding	molecular_function	6	1	269	3	14462	0.0547736
GO:0051138	positive regulation of NK T cell differentiation	biological_process	12	1	269	3	14462	0.0547736
GO:0046168	glycerol-3-phosphate catabolic process	biological_process	9	1	269	3	14462	0.0547736
GO:0001714	endodermal cell fate specification	biological_process	6	1	269	3	14462	0.0547736
GO:1905039	carboxylic acid transmembrane transport	biological_process	10	1	269	3	14462	0.0547736
GO:0030240	skeletal muscle thin filament assembly	biological_process	7	1	269	3	14462	0.0547736
GO:0051149	positive regulation of muscle cell differentiation	biological_process	8	1	269	3	14462	0.0547736
GO:0045851	pH reduction	biological_process	11	1	269	3	14462	0.0547736
GO:0042834	peptidoglycan binding	molecular_function	6	1	269	3	14462	0.0547736
GO:0043229	intracellular organelle	cellular_component	4	1	269	3	14462	0.0547736
GO:0008508	bile acid:sodium symporter activity	molecular_function	6	1	269	3	14462	0.0547736
GO:0021871	forebrain regionalization	biological_process	6	1	269	3	14462	0.0547736
GO:0042535	positive regulation of tumor necrosis factor biosynthetic process	biological_process	10	1	269	3	14462	0.0547736
GO:0071422	succinate transmembrane transport	biological_process	8	1	269	3	14462	0.0547736
GO:0042159	lipoprotein catabolic process	biological_process	8	1	269	3	14462	0.0547736
GO:0070996	type 1 melanocortin receptor binding	molecular_function	9	1	269	3	14462	0.0547736
GO:1900020	positive regulation of protein kinase C activity	biological_process	13	1	269	3	14462	0.0547736
GO:2001141	regulation of RNA biosynthetic process	biological_process	8	1	269	3	14462	0.0547736
GO:0070858	negative regulation of bile acid biosynthetic process	biological_process	11	1	269	3	14462	0.0547736
GO:0042135	neurotransmitter catabolic process	biological_process	7	1	269	3	14462	0.0547736
GO:0006824	cobalt ion transport	biological_process	10	1	269	3	14462	0.0547736
GO:0044389	ubiquitin-like protein ligase binding	molecular_function	6	1	269	3	14462	0.0547736
GO:0032026	response to magnesium ion	biological_process	7	1	269	3	14462	0.0547736
GO:0004948	calcitonin receptor activity	molecular_function	8	1	269	3	14462	0.0547736
GO:0035461	vitamin transmembrane transport	biological_process	7	1	269	3	14462	0.0547736
GO:0030314	junctional membrane complex	cellular_component	4	1	269	3	14462	0.0547736
GO:0044292	dendrite terminus	cellular_component	5	1	269	3	14462	0.0547736
GO:0060119	inner ear receptor cell development	biological_process	7	1	269	3	14462	0.0547736
GO:0060060	post-embryonic retina morphogenesis in camera-type eye	biological_process	6	1	269	3	14462	0.0547736
GO:0061205	paramesonephric duct development	biological_process	5	1	269	3	14462	0.0547736
GO:0002149	hypochlorous acid biosynthetic process	biological_process	8	1	269	3	14462	0.0547736
GO:0051835	positive regulation of synapse structural plasticity	biological_process	8	1	269	3	14462	0.0547736
GO:0046321	positive regulation of fatty acid oxidation	biological_process	10	1	269	3	14462	0.0547736
GO:0046923	ER retention sequence binding	molecular_function	7	1	269	3	14462	0.0547736
GO:0002679	respiratory burst involved in defense response	biological_process	5	1	269	3	14462	0.0547736
GO:0044320	cellular response to leptin stimulus	biological_process	7	1	269	3	14462	0.0547736
GO:0014912	negative regulation of smooth muscle cell migration	biological_process	9	1	269	3	14462	0.0547736
GO:0097500	receptor localization to non-motile cilium	biological_process	10	1	269	3	14462	0.0547736
GO:0007501	mesodermal cell fate specification	biological_process	6	1	269	3	14462	0.0547736
GO:0015722	canalicular bile acid transport	biological_process	9	1	269	3	14462	0.0547736
GO:0043620	regulation of DNA-templated transcription in response to stress	biological_process	9	1	269	3	14462	0.0547736
GO:0034115	negative regulation of heterotypic cell-cell adhesion	biological_process	8	1	269	3	14462	0.0547736
GO:0016176	superoxide-generating NADPH oxidase activator activity	molecular_function	6	1	269	3	14462	0.0547736
GO:0072095	regulation of branch elongation involved in ureteric bud branching	biological_process	7	1	269	3	14462	0.0547736
GO:0072643	interferon-gamma secretion	biological_process	12	1	269	3	14462	0.0547736
GO:0035088	establishment or maintenance of apical/basal cell polarity	biological_process	6	1	269	3	14462	0.0547736
GO:0033300	dehydroascorbic acid transmembrane transporter activity	molecular_function	8	1	269	3	14462	0.0547736
GO:0071420	cellular response to histamine	biological_process	8	1	269	3	14462	0.0547736
GO:0035502	metanephric part of ureteric bud development	biological_process	6	1	269	3	14462	0.0547736
GO:0015872	dopamine transport	biological_process	9	1	269	3	14462	0.0547736
GO:0015746	citrate transport	biological_process	11	1	269	3	14462	0.0547736
GO:0004367	glycerol-3-phosphate dehydrogenase [NAD+] activity	molecular_function	7	1	269	3	14462	0.0547736
GO:0006642	triglyceride mobilization	biological_process	10	1	269	3	14462	0.0547736
GO:0007605	sensory perception of sound	biological_process	8	4	269	77	14462	0.0552158
GO:0043197	dendritic spine	cellular_component	7	3	269	47	14462	0.0566921
GO:0008146	sulfotransferase activity	molecular_function	6	2	269	21	14462	0.057397
GO:0004114	3',5'-cyclic-nucleotide phosphodiesterase activity	molecular_function	9	2	269	21	14462	0.057397
GO:0006508	proteolysis	biological_process	7	9	269	264	14462	0.0588821
GO:0004879	nuclear receptor activity	molecular_function	6	2	269	22	14462	0.0623823
GO:0003151	outflow tract morphogenesis	biological_process	5	2	269	22	14462	0.0623823
GO:0086010	membrane depolarization during action potential	biological_process	7	2	269	22	14462	0.0623823
GO:0005509	calcium ion binding	molecular_function	7	15	269	525	14462	0.0662816
GO:0005975	carbohydrate metabolic process	biological_process	5	4	269	82	14462	0.0665228
GO:0030522	intracellular receptor signaling pathway	biological_process	5	2	269	23	14462	0.0675084
GO:0009953	dorsal/ventral pattern formation	biological_process	6	2	269	23	14462	0.0675084
GO:0009791	post-embryonic development	biological_process	4	3	269	51	14462	0.0690402
GO:0097421	liver regeneration	biological_process	8	1	269	4	14462	0.0723589
GO:0031017	exocrine pancreas development	biological_process	7	1	269	4	14462	0.0723589
GO:0000779	condensed chromosome, centromeric region	cellular_component	8	1	269	4	14462	0.0723589
GO:0045778	positive regulation of ossification	biological_process	7	1	269	4	14462	0.0723589
GO:0004937	alpha1-adrenergic receptor activity	molecular_function	10	1	269	4	14462	0.0723589
GO:0008048	calcium sensitive guanylate cyclase activator activity	molecular_function	7	1	269	4	14462	0.0723589
GO:0051156	glucose 6-phosphate metabolic process	biological_process	7	1	269	4	14462	0.0723589
GO:0061591	calcium activated galactosylceramide scrambling	biological_process	9	1	269	4	14462	0.0723589
GO:0009331	glycerol-3-phosphate dehydrogenase complex	cellular_component	6	1	269	4	14462	0.0723589
GO:0016576	histone dephosphorylation	biological_process	10	1	269	4	14462	0.0723589
GO:0045540	regulation of cholesterol biosynthetic process	biological_process	10	1	269	4	14462	0.0723589
GO:0061589	calcium activated phosphatidylserine scrambling	biological_process	9	1	269	4	14462	0.0723589
GO:0021942	radial glia guided migration of Purkinje cell	biological_process	9	1	269	4	14462	0.0723589
GO:0045821	positive regulation of glycolytic process	biological_process	11	1	269	4	14462	0.0723589
GO:0010324	membrane invagination	biological_process	6	1	269	4	14462	0.0723589
GO:0008343	adult feeding behavior	biological_process	5	1	269	4	14462	0.0723589
GO:0001642	group III metabotropic glutamate receptor activity	molecular_function	9	1	269	4	14462	0.0723589
GO:0005315	inorganic phosphate transmembrane transporter activity	molecular_function	7	1	269	4	14462	0.0723589
GO:0042158	lipoprotein biosynthetic process	biological_process	8	1	269	4	14462	0.0723589
GO:0031782	type 4 melanocortin receptor binding	molecular_function	9	1	269	4	14462	0.0723589
GO:0032753	positive regulation of interleukin-4 production	biological_process	8	1	269	4	14462	0.0723589
GO:0042711	maternal behavior	biological_process	6	1	269	4	14462	0.0723589
GO:0031062	positive regulation of histone methylation	biological_process	11	1	269	4	14462	0.0723589
GO:0060468	prevention of polyspermy	biological_process	4	1	269	4	14462	0.0723589
GO:1901657	glycosyl compound metabolic process	biological_process	6	1	269	4	14462	0.0723589
GO:0050663	cytokine secretion	biological_process	11	1	269	4	14462	0.0723589
GO:0048739	cardiac muscle fiber development	biological_process	9	1	269	4	14462	0.0723589
GO:0010745	negative regulation of macrophage derived foam cell differentiation	biological_process	8	1	269	4	14462	0.0723589
GO:0032050	clathrin heavy chain binding	molecular_function	6	1	269	4	14462	0.0723589
GO:0048251	elastic fiber assembly	biological_process	7	1	269	4	14462	0.0723589
GO:0051045	negative regulation of membrane protein ectodomain proteolysis	biological_process	9	1	269	4	14462	0.0723589
GO:0008422	beta-glucosidase activity	molecular_function	8	1	269	4	14462	0.0723589
GO:0010942	positive regulation of cell death	biological_process	7	1	269	4	14462	0.0723589
GO:2000543	positive regulation of gastrulation	biological_process	8	1	269	4	14462	0.0723589
GO:0061590	calcium activated phosphatidylcholine scrambling	biological_process	9	1	269	4	14462	0.0723589
GO:0050891	multicellular organismal water homeostasis	biological_process	8	1	269	4	14462	0.0723589
GO:0004558	alpha-1,4-glucosidase activity	molecular_function	9	1	269	4	14462	0.0723589
GO:2000481	positive regulation of cAMP-dependent protein kinase activity	biological_process	13	1	269	4	14462	0.0723589
GO:0002526	acute inflammatory response	biological_process	7	1	269	4	14462	0.0723589
GO:0061469	regulation of type B pancreatic cell proliferation	biological_process	8	1	269	4	14462	0.0723589
GO:0051602	response to electrical stimulus	biological_process	5	1	269	4	14462	0.0723589
GO:0031781	type 3 melanocortin receptor binding	molecular_function	9	1	269	4	14462	0.0723589
GO:0015272	ATP-activated inward rectifier potassium channel activity	molecular_function	11	1	269	4	14462	0.0723589
GO:0021884	forebrain neuron development	biological_process	8	1	269	4	14462	0.0723589
GO:0030917	midbrain-hindbrain boundary development	biological_process	5	1	269	4	14462	0.0723589
GO:0001602	pancreatic polypeptide receptor activity	molecular_function	9	1	269	4	14462	0.0723589
GO:0005536	glucose binding	molecular_function	6	1	269	4	14462	0.0723589
GO:0032525	somite rostral/caudal axis specification	biological_process	7	1	269	4	14462	0.0723589
GO:0002504	antigen processing and presentation of peptide or polysaccharide antigen via MHC class II	biological_process	5	1	269	4	14462	0.0723589
GO:0051224	negative regulation of protein transport	biological_process	7	1	269	4	14462	0.0723589
GO:0051574	positive regulation of histone H3-K9 methylation	biological_process	12	1	269	4	14462	0.0723589
GO:0003417	growth plate cartilage development	biological_process	8	1	269	4	14462	0.0723589
GO:0007614	short-term memory	biological_process	6	1	269	4	14462	0.0723589
GO:0060261	positive regulation of transcription initiation from RNA polymerase II promoter	biological_process	11	1	269	4	14462	0.0723589
GO:0009649	entrainment of circadian clock	biological_process	5	1	269	4	14462	0.0723589
GO:2000288	positive regulation of myoblast proliferation	biological_process	8	1	269	4	14462	0.0723589
GO:0042406	extrinsic component of endoplasmic reticulum membrane	cellular_component	6	1	269	4	14462	0.0723589
GO:0008237	metallopeptidase activity	molecular_function	7	2	269	24	14462	0.0727685
GO:0043407	negative regulation of MAP kinase activity	biological_process	12	2	269	24	14462	0.0727685
GO:0005667	transcription factor complex	cellular_component	4	5	269	120	14462	0.0733449
GO:0005200	structural constituent of cytoskeleton	molecular_function	4	4	269	86	14462	0.0763669
GO:0005080	protein kinase C binding	molecular_function	8	2	269	25	14462	0.0781557
GO:0048015	phosphatidylinositol-mediated signaling	biological_process	7	2	269	25	14462	0.0781557
GO:0048704	embryonic skeletal system morphogenesis	biological_process	7	2	269	25	14462	0.0781557
GO:0008152	metabolic process	biological_process	3	4	269	87	14462	0.0789365
GO:0044212	transcription regulatory region DNA binding	molecular_function	7	4	269	88	14462	0.0815487
GO:0010951	negative regulation of endopeptidase activity	biological_process	11	4	269	88	14462	0.0815487
GO:0001658	branching involved in ureteric bud morphogenesis	biological_process	7	2	269	26	14462	0.0836636
GO:0030286	dynein complex	cellular_component	5	2	269	26	14462	0.0836636
GO:0051216	cartilage development	biological_process	6	2	269	26	14462	0.0836636
GO:0007519	skeletal muscle tissue development	biological_process	8	2	269	26	14462	0.0836636
GO:0006898	receptor-mediated endocytosis	biological_process	8	3	269	56	14462	0.0860182
GO:0000978	RNA polymerase II proximal promoter sequence-specific DNA binding	molecular_function	10	6	269	164	14462	0.0860199
GO:0009566	fertilization	biological_process	4	2	269	27	14462	0.0892858
GO:0048813	dendrite morphogenesis	biological_process	9	2	269	27	14462	0.0892858
GO:0004935	adrenergic receptor activity	molecular_function	8	1	269	5	14462	0.0896183
GO:0030214	hyaluronan catabolic process	biological_process	9	1	269	5	14462	0.0896183
GO:1900042	positive regulation of interleukin-2 secretion	biological_process	9	1	269	5	14462	0.0896183
GO:0060707	trophoblast giant cell differentiation	biological_process	6	1	269	5	14462	0.0896183
GO:0001994	norepinephrine-epinephrine vasoconstriction involved in regulation of systemic arterial blood pressure	biological_process	11	1	269	5	14462	0.0896183
GO:0045670	regulation of osteoclast differentiation	biological_process	9	1	269	5	14462	0.0896183
GO:0001601	peptide YY receptor activity	molecular_function	9	1	269	5	14462	0.0896183
GO:0015377	cation:chloride symporter activity	molecular_function	9	1	269	5	14462	0.0896183
GO:0046597	negative regulation of viral entry into host cell	biological_process	10	1	269	5	14462	0.0896183
GO:2000279	negative regulation of DNA biosynthetic process	biological_process	9	1	269	5	14462	0.0896183
GO:0002489	antigen processing and presentation of endogenous peptide antigen via MHC class Ib via ER pathway, TAP-dependent	biological_process	9	1	269	5	14462	0.0896183
GO:0034122	negative regulation of toll-like receptor signaling pathway	biological_process	7	1	269	5	14462	0.0896183
GO:2000360	negative regulation of binding of sperm to zona pellucida	biological_process	7	1	269	5	14462	0.0896183
GO:0009235	cobalamin metabolic process	biological_process	7	1	269	5	14462	0.0896183
GO:2000617	positive regulation of histone H3-K9 acetylation	biological_process	12	1	269	5	14462	0.0896183
GO:0004340	glucokinase activity	molecular_function	8	1	269	5	14462	0.0896183
GO:0010739	positive regulation of protein kinase A signaling	biological_process	10	1	269	5	14462	0.0896183
GO:0010886	positive regulation of cholesterol storage	biological_process	7	1	269	5	14462	0.0896183
GO:0045650	negative regulation of macrophage differentiation	biological_process	10	1	269	5	14462	0.0896183
GO:0004908	interleukin-1 receptor activity	molecular_function	7	1	269	5	14462	0.0896183
GO:0006207	'de novo' pyrimidine nucleobase biosynthetic process	biological_process	11	1	269	5	14462	0.0896183
GO:0018022	peptidyl-lysine methylation	biological_process	11	1	269	5	14462	0.0896183
GO:0048793	pronephros development	biological_process	7	1	269	5	14462	0.0896183
GO:0030388	fructose 1,6-bisphosphate metabolic process	biological_process	7	1	269	5	14462	0.0896183
GO:0006071	glycerol metabolic process	biological_process	8	1	269	5	14462	0.0896183
GO:0014706	striated muscle tissue development	biological_process	7	1	269	5	14462	0.0896183
GO:0060770	negative regulation of epithelial cell proliferation involved in prostate gland development	biological_process	9	1	269	5	14462	0.0896183
GO:1901522	positive regulation of transcription from RNA polymerase II promoter involved in cellular response to chemical stimulus	biological_process	11	1	269	5	14462	0.0896183
GO:0047631	ADP-ribose diphosphatase activity	molecular_function	8	1	269	5	14462	0.0896183
GO:0060068	vagina development	biological_process	8	1	269	5	14462	0.0896183
GO:0055078	sodium ion homeostasis	biological_process	10	1	269	5	14462	0.0896183
GO:0045721	negative regulation of gluconeogenesis	biological_process	11	1	269	5	14462	0.0896183
GO:0014033	neural crest cell differentiation	biological_process	7	1	269	5	14462	0.0896183
GO:0030853	negative regulation of granulocyte differentiation	biological_process	10	1	269	5	14462	0.0896183
GO:0002591	positive regulation of antigen processing and presentation of peptide antigen via MHC class I	biological_process	9	1	269	5	14462	0.0896183
GO:2000010	positive regulation of protein localization to cell surface	biological_process	7	1	269	5	14462	0.0896183
GO:0017128	phospholipid scramblase activity	molecular_function	6	1	269	5	14462	0.0896183
GO:0050868	negative regulation of T cell activation	biological_process	9	1	269	5	14462	0.0896183
GO:0001678	cellular glucose homeostasis	biological_process	9	1	269	5	14462	0.0896183
GO:0090009	primitive streak formation	biological_process	5	1	269	5	14462	0.0896183
GO:0070208	protein heterotrimerization	biological_process	9	1	269	5	14462	0.0896183
GO:2000144	positive regulation of DNA-templated transcription, initiation	biological_process	10	1	269	5	14462	0.0896183
GO:0002485	antigen processing and presentation of endogenous peptide antigen via MHC class I via ER pathway, TAP-dependent	biological_process	9	1	269	5	14462	0.0896183
GO:0021517	ventral spinal cord development	biological_process	5	1	269	5	14462	0.0896183
GO:0034364	high-density lipoprotein particle	cellular_component	5	1	269	5	14462	0.0896183
GO:0010744	positive regulation of macrophage derived foam cell differentiation	biological_process	8	1	269	5	14462	0.0896183
GO:0060402	calcium ion transport into cytosol	biological_process	14	1	269	5	14462	0.0896183
GO:0015280	ligand-gated sodium channel activity	molecular_function	9	1	269	5	14462	0.0896183
GO:0004415	hyalurononglucosaminidase activity	molecular_function	8	1	269	5	14462	0.0896183
GO:0040011	locomotion	biological_process	3	1	269	5	14462	0.0896183
GO:0003964	RNA-directed DNA polymerase activity	molecular_function	8	1	269	5	14462	0.0896183
GO:0045333	cellular respiration	biological_process	7	1	269	5	14462	0.0896183
GO:0001227	transcriptional repressor activity, RNA polymerase II transcription regulatory region sequence-specific DNA binding	molecular_function	6	2	269	28	14462	0.0950164
GO:0016925	protein sumoylation	biological_process	11	2	269	29	14462	0.100849
GO:0005215	transporter activity	molecular_function	3	3	269	61	14462	0.104572
GO:0060080	inhibitory postsynaptic potential	biological_process	7	1	269	6	14462	0.106558
GO:0030665	clathrin-coated vesicle membrane	cellular_component	8	1	269	6	14462	0.106558
GO:1903546	protein localization to photoreceptor outer segment	biological_process	10	1	269	6	14462	0.106558
GO:0001706	endoderm formation	biological_process	6	1	269	6	14462	0.106558
GO:0031419	cobalamin binding	molecular_function	5	1	269	6	14462	0.106558
GO:0016831	carboxy-lyase activity	molecular_function	6	1	269	6	14462	0.106558
GO:0045086	positive regulation of interleukin-2 biosynthetic process	biological_process	9	1	269	6	14462	0.106558
GO:0035137	hindlimb morphogenesis	biological_process	7	1	269	6	14462	0.106558
GO:0003094	glomerular filtration	biological_process	7	1	269	6	14462	0.106558
GO:0060416	response to growth hormone	biological_process	7	1	269	6	14462	0.106558
GO:0045475	locomotor rhythm	biological_process	5	1	269	6	14462	0.106558
GO:0035767	endothelial cell chemotaxis	biological_process	10	1	269	6	14462	0.106558
GO:0030658	transport vesicle membrane	cellular_component	7	1	269	6	14462	0.106558
GO:0072001	renal system development	biological_process	6	1	269	6	14462	0.106558
GO:0009584	detection of visible light	biological_process	8	1	269	6	14462	0.106558
GO:0001824	blastocyst development	biological_process	5	1	269	6	14462	0.106558
GO:1900121	negative regulation of receptor binding	biological_process	8	1	269	6	14462	0.106558
GO:0017022	myosin binding	molecular_function	6	1	269	6	14462	0.106558
GO:0043653	mitochondrial fragmentation involved in apoptotic process	biological_process	8	1	269	6	14462	0.106558
GO:0042613	MHC class II protein complex	cellular_component	7	1	269	6	14462	0.106558
GO:0070072	vacuolar proton-transporting V-type ATPase complex assembly	biological_process	10	1	269	6	14462	0.106558
GO:0042571	immunoglobulin complex, circulating	cellular_component	5	1	269	6	14462	0.106558
GO:0031953	negative regulation of protein autophosphorylation	biological_process	11	1	269	6	14462	0.106558
GO:0002481	antigen processing and presentation of exogenous protein antigen via MHC class Ib, TAP-dependent	biological_process	8	1	269	6	14462	0.106558
GO:0019433	triglyceride catabolic process	biological_process	10	1	269	6	14462	0.106558
GO:0046686	response to cadmium ion	biological_process	7	1	269	6	14462	0.106558
GO:0048246	macrophage chemotaxis	biological_process	6	1	269	6	14462	0.106558
GO:0031362	anchored component of external side of plasma membrane	cellular_component	7	1	269	6	14462	0.106558
GO:0031100	animal organ regeneration	biological_process	6	1	269	6	14462	0.106558
GO:0008321	Ral guanyl-nucleotide exchange factor activity	molecular_function	9	1	269	6	14462	0.106558
GO:0035259	glucocorticoid receptor binding	molecular_function	9	1	269	6	14462	0.106558
GO:0060065	uterus development	biological_process	6	1	269	6	14462	0.106558
GO:0002042	cell migration involved in sprouting angiogenesis	biological_process	11	1	269	6	14462	0.106558
GO:2001223	negative regulation of neuron migration	biological_process	9	1	269	6	14462	0.106558
GO:1900004	negative regulation of serine-type endopeptidase activity	biological_process	12	1	269	6	14462	0.106558
GO:0040019	positive regulation of embryonic development	biological_process	8	1	269	6	14462	0.106558
GO:0060487	lung epithelial cell differentiation	biological_process	7	1	269	6	14462	0.106558
GO:0033691	sialic acid binding	molecular_function	7	1	269	6	14462	0.106558
GO:0001527	microfibril	cellular_component	5	1	269	6	14462	0.106558
GO:0001878	response to yeast	biological_process	8	1	269	6	14462	0.106558
GO:0060415	muscle tissue morphogenesis	biological_process	6	1	269	6	14462	0.106558
GO:0004620	phospholipase activity	molecular_function	7	1	269	6	14462	0.106558
GO:0043330	response to exogenous dsRNA	biological_process	8	1	269	6	14462	0.106558
GO:0030212	hyaluronan metabolic process	biological_process	8	1	269	6	14462	0.106558
GO:0034361	very-low-density lipoprotein particle	cellular_component	6	1	269	6	14462	0.106558
GO:0035136	forelimb morphogenesis	biological_process	7	1	269	6	14462	0.106558
GO:0047372	acylglycerol lipase activity	molecular_function	7	1	269	6	14462	0.106558
GO:0035909	aorta morphogenesis	biological_process	8	1	269	6	14462	0.106558
GO:0004115	3',5'-cyclic-AMP phosphodiesterase activity	molecular_function	10	1	269	6	14462	0.106558
GO:0009636	response to toxic substance	biological_process	5	2	269	30	14462	0.106779
GO:0042632	cholesterol homeostasis	biological_process	9	2	269	30	14462	0.106779
GO:0032496	response to lipopolysaccharide	biological_process	7	3	269	62	14462	0.108458
GO:0035091	phosphatidylinositol binding	molecular_function	6	3	269	62	14462	0.108458
GO:0007507	heart development	biological_process	6	4	269	98	14462	0.109931
GO:0001669	acrosomal vesicle	cellular_component	9	2	269	31	14462	0.112799
GO:0009615	response to virus	biological_process	7	2	269	32	14462	0.118905
GO:0001889	liver development	biological_process	7	2	269	32	14462	0.118905
GO:0042472	inner ear morphogenesis	biological_process	6	2	269	32	14462	0.118905
GO:0009617	response to bacterium	biological_process	7	1	269	7	14462	0.123183
GO:0043011	myeloid dendritic cell differentiation	biological_process	8	1	269	7	14462	0.123183
GO:0021537	telencephalon development	biological_process	5	1	269	7	14462	0.123183
GO:0048545	response to steroid hormone	biological_process	6	1	269	7	14462	0.123183
GO:0016471	vacuolar proton-transporting V-type ATPase complex	cellular_component	7	1	269	7	14462	0.123183
GO:0010954	positive regulation of protein processing	biological_process	10	1	269	7	14462	0.123183
GO:0006278	RNA-dependent DNA biosynthetic process	biological_process	9	1	269	7	14462	0.123183
GO:0007215	glutamate receptor signaling pathway	biological_process	6	1	269	7	14462	0.123183
GO:0044130	negative regulation of growth of symbiont in host	biological_process	7	1	269	7	14462	0.123183
GO:0010875	positive regulation of cholesterol efflux	biological_process	11	1	269	7	14462	0.123183
GO:0030643	cellular phosphate ion homeostasis	biological_process	11	1	269	7	14462	0.123183
GO:0019752	carboxylic acid metabolic process	biological_process	7	1	269	7	14462	0.123183
GO:0019373	epoxygenase P450 pathway	biological_process	12	1	269	7	14462	0.123183
GO:0006000	fructose metabolic process	biological_process	8	1	269	7	14462	0.123183
GO:0050795	regulation of behavior	biological_process	5	1	269	7	14462	0.123183
GO:0060059	embryonic retina morphogenesis in camera-type eye	biological_process	6	1	269	7	14462	0.123183
GO:0097539	ciliary transition fiber	cellular_component	4	1	269	7	14462	0.123183
GO:0016209	antioxidant activity	molecular_function	3	1	269	7	14462	0.123183
GO:0048066	developmental pigmentation	biological_process	4	1	269	7	14462	0.123183
GO:0033689	negative regulation of osteoblast proliferation	biological_process	8	1	269	7	14462	0.123183
GO:0043020	NADPH oxidase complex	cellular_component	6	1	269	7	14462	0.123183
GO:0010737	protein kinase A signaling	biological_process	6	1	269	7	14462	0.123183
GO:0032099	negative regulation of appetite	biological_process	11	1	269	7	14462	0.123183
GO:0010804	negative regulation of tumor necrosis factor-mediated signaling pathway	biological_process	10	1	269	7	14462	0.123183
GO:0034612	response to tumor necrosis factor	biological_process	7	1	269	7	14462	0.123183
GO:0046474	glycerophospholipid biosynthetic process	biological_process	9	1	269	7	14462	0.123183
GO:0003841	1-acylglycerol-3-phosphate O-acyltransferase activity	molecular_function	9	1	269	7	14462	0.123183
GO:0001675	acrosome assembly	biological_process	5	1	269	7	14462	0.123183
GO:0002046	opsin binding	molecular_function	5	1	269	7	14462	0.123183
GO:0055008	cardiac muscle tissue morphogenesis	biological_process	7	1	269	7	14462	0.123183
GO:0042582	azurophil granule	cellular_component	10	1	269	7	14462	0.123183
GO:1990440	positive regulation of transcription from RNA polymerase II promoter in response to endoplasmic reticulum stress	biological_process	7	1	269	7	14462	0.123183
GO:0050750	low-density lipoprotein particle receptor binding	molecular_function	7	1	269	7	14462	0.123183
GO:0060322	head development	biological_process	5	1	269	7	14462	0.123183
GO:1902176	negative regulation of oxidative stress-induced intrinsic apoptotic signaling pathway	biological_process	9	1	269	7	14462	0.123183
GO:0008188	neuropeptide receptor activity	molecular_function	7	1	269	7	14462	0.123183
GO:0001655	urogenital system development	biological_process	6	1	269	7	14462	0.123183
GO:0004745	retinol dehydrogenase activity	molecular_function	7	1	269	7	14462	0.123183
GO:0031284	positive regulation of guanylate cyclase activity	biological_process	8	1	269	7	14462	0.123183
GO:0006801	superoxide metabolic process	biological_process	6	1	269	7	14462	0.123183
GO:0007612	learning	biological_process	5	2	269	33	14462	0.125091
GO:0001822	kidney development	biological_process	6	2	269	34	14462	0.131353
GO:0006816	calcium ion transport	biological_process	10	2	269	34	14462	0.131353
GO:0005902	microvillus	cellular_component	7	2	269	34	14462	0.131353
GO:0000977	RNA polymerase II regulatory region sequence-specific DNA binding	molecular_function	9	4	269	106	14462	0.135381
GO:0043204	perikaryon	cellular_component	5	2	269	35	14462	0.137685
GO:0010466	negative regulation of peptidase activity	biological_process	10	1	269	8	14462	0.1395
GO:0002199	zona pellucida receptor complex	cellular_component	4	1	269	8	14462	0.1395
GO:0090102	cochlea development	biological_process	5	1	269	8	14462	0.1395
GO:2000060	positive regulation of ubiquitin-dependent protein catabolic process	biological_process	11	1	269	8	14462	0.1395
GO:0005092	GDP-dissociation inhibitor activity	molecular_function	7	1	269	8	14462	0.1395
GO:0008191	metalloendopeptidase inhibitor activity	molecular_function	8	1	269	8	14462	0.1395
GO:0050786	RAGE receptor binding	molecular_function	6	1	269	8	14462	0.1395
GO:0031681	G-protein beta-subunit binding	molecular_function	5	1	269	8	14462	0.1395
GO:0045787	positive regulation of cell cycle	biological_process	7	1	269	8	14462	0.1395
GO:0050871	positive regulation of B cell activation	biological_process	9	1	269	8	14462	0.1395
GO:0048935	peripheral nervous system neuron development	biological_process	7	1	269	8	14462	0.1395
GO:0003214	cardiac left ventricle morphogenesis	biological_process	7	1	269	8	14462	0.1395
GO:0060134	prepulse inhibition	biological_process	8	1	269	8	14462	0.1395
GO:0019430	removal of superoxide radicals	biological_process	7	1	269	8	14462	0.1395
GO:0060314	regulation of ryanodine-sensitive calcium-release channel activity	biological_process	10	1	269	8	14462	0.1395
GO:0055003	cardiac myofibril assembly	biological_process	8	1	269	8	14462	0.1395
GO:0043122	regulation of I-kappaB kinase/NF-kappaB signaling	biological_process	9	1	269	8	14462	0.1395
GO:0071837	HMG box domain binding	molecular_function	6	1	269	8	14462	0.1395
GO:0050673	epithelial cell proliferation	biological_process	4	1	269	8	14462	0.1395
GO:0015695	organic cation transport	biological_process	8	1	269	8	14462	0.1395
GO:0032794	GTPase activating protein binding	molecular_function	5	1	269	8	14462	0.1395
GO:0007603	phototransduction, visible light	biological_process	6	1	269	8	14462	0.1395
GO:0005885	Arp2/3 protein complex	cellular_component	4	1	269	8	14462	0.1395
GO:0071901	negative regulation of protein serine/threonine kinase activity	biological_process	12	1	269	8	14462	0.1395
GO:0021904	dorsal/ventral neural tube patterning	biological_process	7	1	269	8	14462	0.1395
GO:0004523	RNA-DNA hybrid ribonuclease activity	molecular_function	10	1	269	8	14462	0.1395
GO:0060219	camera-type eye photoreceptor cell differentiation	biological_process	9	1	269	8	14462	0.1395
GO:0048665	neuron fate specification	biological_process	6	1	269	8	14462	0.1395
GO:0016322	neuron remodeling	biological_process	7	1	269	8	14462	0.1395
GO:0045089	positive regulation of innate immune response	biological_process	8	1	269	8	14462	0.1395
GO:0060216	definitive hemopoiesis	biological_process	8	1	269	8	14462	0.1395
GO:0005216	ion channel activity	molecular_function	6	1	269	8	14462	0.1395
GO:0070498	interleukin-1-mediated signaling pathway	biological_process	7	1	269	8	14462	0.1395
GO:0044267	cellular protein metabolic process	biological_process	7	1	269	8	14462	0.1395
GO:0050728	negative regulation of inflammatory response	biological_process	9	2	269	37	14462	0.150541
GO:0005886	plasma membrane	cellular_component	4	31	269	1378	14462	0.153718
GO:0071310	cellular response to organic substance	biological_process	6	1	269	9	14462	0.155515
GO:0072488	ammonium transmembrane transport	biological_process	9	1	269	9	14462	0.155515
GO:0097228	sperm principal piece	cellular_component	5	1	269	9	14462	0.155515
GO:0045638	negative regulation of myeloid cell differentiation	biological_process	8	1	269	9	14462	0.155515
GO:0048662	negative regulation of smooth muscle cell proliferation	biological_process	8	1	269	9	14462	0.155515
GO:0010460	positive regulation of heart rate	biological_process	10	1	269	9	14462	0.155515
GO:0002376	immune system process	biological_process	3	1	269	9	14462	0.155515
GO:0017127	cholesterol transporter activity	molecular_function	6	1	269	9	14462	0.155515
GO:0032332	positive regulation of chondrocyte differentiation	biological_process	8	1	269	9	14462	0.155515
GO:0043403	skeletal muscle tissue regeneration	biological_process	7	1	269	9	14462	0.155515
GO:0001965	G-protein alpha-subunit binding	molecular_function	5	1	269	9	14462	0.155515
GO:0001508	action potential	biological_process	6	1	269	9	14462	0.155515
GO:0045776	negative regulation of blood pressure	biological_process	6	1	269	9	14462	0.155515
GO:0032006	regulation of TOR signaling	biological_process	9	1	269	9	14462	0.155515
GO:0070268	cornification	biological_process	6	1	269	9	14462	0.155515
GO:0031091	platelet alpha granule	cellular_component	9	1	269	9	14462	0.155515
GO:0008081	phosphoric diester hydrolase activity	molecular_function	7	1	269	9	14462	0.155515
GO:0007588	excretion	biological_process	5	1	269	9	14462	0.155515
GO:0042594	response to starvation	biological_process	5	1	269	9	14462	0.155515
GO:0015026	coreceptor activity	molecular_function	5	1	269	9	14462	0.155515
GO:0007213	G-protein coupled acetylcholine receptor signaling pathway	biological_process	6	1	269	9	14462	0.155515
GO:0097225	sperm midpiece	cellular_component	5	1	269	9	14462	0.155515
GO:0042574	retinal metabolic process	biological_process	11	1	269	9	14462	0.155515
GO:0015385	sodium:proton antiporter activity	molecular_function	12	1	269	9	14462	0.155515
GO:0007616	long-term memory	biological_process	6	1	269	9	14462	0.155515
GO:0006910	phagocytosis, recognition	biological_process	5	1	269	9	14462	0.155515
GO:0048168	regulation of neuronal synaptic plasticity	biological_process	10	1	269	9	14462	0.155515
GO:0032757	positive regulation of interleukin-8 production	biological_process	8	1	269	9	14462	0.155515
GO:0097433	dense body	cellular_component	6	1	269	9	14462	0.155515
GO:0005518	collagen binding	molecular_function	5	2	269	38	14462	0.157056
GO:0016525	negative regulation of angiogenesis	biological_process	8	2	269	38	14462	0.157056
GO:0023014	signal transduction by protein phosphorylation	biological_process	10	2	269	38	14462	0.157056
GO:0050885	neuromuscular process controlling balance	biological_process	7	2	269	38	14462	0.157056
GO:0005102	receptor binding	molecular_function	5	5	269	154	14462	0.159791
GO:0016607	nuclear speck	cellular_component	8	3	269	75	14462	0.163525
GO:0016042	lipid catabolic process	biological_process	6	2	269	39	14462	0.163623
GO:0007417	central nervous system development	biological_process	6	2	269	40	14462	0.170238
GO:0048844	artery morphogenesis	biological_process	7	1	269	10	14462	0.171232
GO:0005244	voltage-gated ion channel activity	molecular_function	9	1	269	10	14462	0.171232
GO:0009968	negative regulation of signal transduction	biological_process	8	1	269	10	14462	0.171232
GO:0021542	dentate gyrus development	biological_process	5	1	269	10	14462	0.171232
GO:0048663	neuron fate commitment	biological_process	6	1	269	10	14462	0.171232
GO:0090190	positive regulation of branching involved in ureteric bud morphogenesis	biological_process	10	1	269	10	14462	0.171232
GO:0060993	kidney morphogenesis	biological_process	6	1	269	10	14462	0.171232
GO:0060292	long term synaptic depression	biological_process	10	1	269	10	14462	0.171232
GO:0004601	peroxidase activity	molecular_function	4	1	269	10	14462	0.171232
GO:0043536	positive regulation of blood vessel endothelial cell migration	biological_process	11	1	269	10	14462	0.171232
GO:0071773	cellular response to BMP stimulus	biological_process	8	1	269	10	14462	0.171232
GO:0042744	hydrogen peroxide catabolic process	biological_process	8	1	269	10	14462	0.171232
GO:0048754	branching morphogenesis of an epithelial tube	biological_process	6	1	269	10	14462	0.171232
GO:0050769	positive regulation of neurogenesis	biological_process	9	1	269	10	14462	0.171232
GO:0070509	calcium ion import	biological_process	11	1	269	10	14462	0.171232
GO:0001518	voltage-gated sodium channel complex	cellular_component	9	1	269	10	14462	0.171232
GO:0016712	oxidoreductase activity, acting on paired donors, with incorporation or reduction of molecular oxygen, reduced flavin or flavoprotein as one donor, and incorporation of one atom of oxygen	molecular_function	6	1	269	10	14462	0.171232
GO:0008392	arachidonic acid epoxygenase activity	molecular_function	7	1	269	10	14462	0.171232
GO:0030282	bone mineralization	biological_process	7	1	269	10	14462	0.171232
GO:0045786	negative regulation of cell cycle	biological_process	7	1	269	10	14462	0.171232
GO:0061053	somite development	biological_process	7	1	269	10	14462	0.171232
GO:0002377	immunoglobulin production	biological_process	5	1	269	10	14462	0.171232
GO:0043388	positive regulation of DNA binding	biological_process	7	1	269	10	14462	0.171232
GO:0007498	mesoderm development	biological_process	6	1	269	10	14462	0.171232
GO:0045664	regulation of neuron differentiation	biological_process	9	1	269	10	14462	0.171232
GO:0005783	endoplasmic reticulum	cellular_component	6	11	269	426	14462	0.171643
GO:0042127	regulation of cell proliferation	biological_process	6	4	269	117	14462	0.173807
GO:0072659	protein localization to plasma membrane	biological_process	8	2	269	41	14462	0.176898
GO:0043565	sequence-specific DNA binding	molecular_function	7	7	269	247	14462	0.177834
GO:0043235	receptor complex	cellular_component	4	3	269	79	14462	0.181892
GO:0008344	adult locomotory behavior	biological_process	5	2	269	42	14462	0.183597
GO:0045444	fat cell differentiation	biological_process	6	2	269	42	14462	0.183597
GO:0006338	chromatin remodeling	biological_process	6	2	269	42	14462	0.183597
GO:0045892	negative regulation of transcription, DNA-templated	biological_process	9	5	269	162	14462	0.184434
GO:0016323	basolateral plasma membrane	cellular_component	5	3	269	80	14462	0.186569
GO:0006103	2-oxoglutarate metabolic process	biological_process	9	1	269	11	14462	0.186658
GO:0015129	lactate transmembrane transporter activity	molecular_function	8	1	269	11	14462	0.186658
GO:0001656	metanephros development	biological_process	7	1	269	11	14462	0.186658
GO:0060158	phospholipase C-activating dopamine receptor signaling pathway	biological_process	7	1	269	11	14462	0.186658
GO:0006641	triglyceride metabolic process	biological_process	9	1	269	11	14462	0.186658
GO:0014070	response to organic cyclic compound	biological_process	6	1	269	11	14462	0.186658
GO:0009653	anatomical structure morphogenesis	biological_process	4	1	269	11	14462	0.186658
GO:0031226	intrinsic component of plasma membrane	cellular_component	5	1	269	11	14462	0.186658
GO:0071482	cellular response to light stimulus	biological_process	7	1	269	11	14462	0.186658
GO:0051571	positive regulation of histone H3-K4 methylation	biological_process	12	1	269	11	14462	0.186658
GO:0008020	G-protein coupled photoreceptor activity	molecular_function	7	1	269	11	14462	0.186658
GO:0005229	intracellular calcium activated chloride channel activity	molecular_function	7	1	269	11	14462	0.186658
GO:0016616	oxidoreductase activity, acting on the CH-OH group of donors, NAD or NADP as acceptor	molecular_function	6	1	269	11	14462	0.186658
GO:0006520	cellular amino acid metabolic process	biological_process	8	1	269	11	14462	0.186658
GO:0007130	synaptonemal complex assembly	biological_process	6	1	269	11	14462	0.186658
GO:0016279	protein-lysine N-methyltransferase activity	molecular_function	8	1	269	11	14462	0.186658
GO:0048703	embryonic viscerocranium morphogenesis	biological_process	6	1	269	11	14462	0.186658
GO:0010824	regulation of centrosome duplication	biological_process	9	1	269	11	14462	0.186658
GO:0003382	epithelial cell morphogenesis	biological_process	8	1	269	11	14462	0.186658
GO:0030414	peptidase inhibitor activity	molecular_function	6	1	269	11	14462	0.186658
GO:0000795	synaptonemal complex	cellular_component	8	1	269	11	14462	0.186658
GO:0035640	exploration behavior	biological_process	4	1	269	11	14462	0.186658
GO:0030742	GTP-dependent protein binding	molecular_function	5	1	269	11	14462	0.186658
GO:0001708	cell fate specification	biological_process	5	1	269	11	14462	0.186658
GO:0021702	cerebellar Purkinje cell differentiation	biological_process	7	1	269	11	14462	0.186658
GO:0031674	I band	cellular_component	5	1	269	11	14462	0.186658
GO:0046982	protein heterodimerization activity	molecular_function	6	7	269	251	14462	0.187847
GO:0007283	spermatogenesis	biological_process	7	4	269	121	14462	0.188626
GO:0043401	steroid hormone mediated signaling pathway	biological_process	6	2	269	43	14462	0.190333
GO:0007601	visual perception	biological_process	8	3	269	81	14462	0.191276
GO:0030902	hindbrain development	biological_process	5	1	269	12	14462	0.201798
GO:0048147	negative regulation of fibroblast proliferation	biological_process	8	1	269	12	14462	0.201798
GO:0034314	Arp2/3 complex-mediated actin nucleation	biological_process	8	1	269	12	14462	0.201798
GO:0005496	steroid binding	molecular_function	5	1	269	12	14462	0.201798
GO:0071880	adenylate cyclase-activating adrenergic receptor signaling pathway	biological_process	9	1	269	12	14462	0.201798
GO:0000788	nuclear nucleosome	cellular_component	6	1	269	12	14462	0.201798
GO:0042327	positive regulation of phosphorylation	biological_process	10	1	269	12	14462	0.201798
GO:0050982	detection of mechanical stimulus	biological_process	6	1	269	12	14462	0.201798
GO:0090314	positive regulation of protein targeting to membrane	biological_process	11	1	269	12	14462	0.201798
GO:0042832	defense response to protozoan	biological_process	8	1	269	12	14462	0.201798
GO:0008074	guanylate cyclase complex, soluble	cellular_component	4	1	269	12	14462	0.201798
GO:0001158	enhancer sequence-specific DNA binding	molecular_function	9	1	269	12	14462	0.201798
GO:0045055	regulated exocytosis	biological_process	8	1	269	12	14462	0.201798
GO:0060078	regulation of postsynaptic membrane potential	biological_process	6	1	269	12	14462	0.201798
GO:0005520	insulin-like growth factor binding	molecular_function	6	1	269	12	14462	0.201798
GO:0048589	developmental growth	biological_process	4	1	269	12	14462	0.201798
GO:0035774	positive regulation of insulin secretion involved in cellular response to glucose stimulus	biological_process	12	1	269	12	14462	0.201798
GO:0007586	digestion	biological_process	4	1	269	12	14462	0.201798
GO:0006959	humoral immune response	biological_process	5	1	269	12	14462	0.201798
GO:0060047	heart contraction	biological_process	7	1	269	12	14462	0.201798
GO:0007051	spindle organization	biological_process	8	1	269	12	14462	0.201798
GO:0051281	positive regulation of release of sequestered calcium ion into cytosol	biological_process	15	1	269	12	14462	0.201798
GO:0030667	secretory granule membrane	cellular_component	7	1	269	12	14462	0.201798
GO:0004383	guanylate cyclase activity	molecular_function	5	1	269	12	14462	0.201798
GO:0016327	apicolateral plasma membrane	cellular_component	5	1	269	12	14462	0.201798
GO:0035050	embryonic heart tube development	biological_process	6	1	269	12	14462	0.201798
GO:0048557	embryonic digestive tract morphogenesis	biological_process	7	1	269	12	14462	0.201798
GO:0048020	CCR chemokine receptor binding	molecular_function	8	1	269	12	14462	0.201798
GO:0015629	actin cytoskeleton	cellular_component	7	4	269	126	14462	0.207691
GO:0010628	positive regulation of gene expression	biological_process	8	4	269	126	14462	0.207691
GO:0042802	identical protein binding	molecular_function	5	8	269	307	14462	0.213763
GO:0031210	phosphatidylcholine binding	molecular_function	6	1	269	13	14462	0.216658
GO:0007602	phototransduction	biological_process	5	1	269	13	14462	0.216658
GO:0006913	nucleocytoplasmic transport	biological_process	8	1	269	13	14462	0.216658
GO:0045178	basal part of cell	cellular_component	4	1	269	13	14462	0.216658
GO:0036126	sperm flagellum	cellular_component	5	1	269	13	14462	0.216658
GO:0060045	positive regulation of cardiac muscle cell proliferation	biological_process	8	1	269	13	14462	0.216658
GO:0042056	chemoattractant activity	molecular_function	7	1	269	13	14462	0.216658
GO:0007259	JAK-STAT cascade	biological_process	7	1	269	13	14462	0.216658
GO:0015293	symporter activity	molecular_function	7	1	269	13	14462	0.216658
GO:0060037	pharyngeal system development	biological_process	6	1	269	13	14462	0.216658
GO:0019789	SUMO transferase activity	molecular_function	6	1	269	13	14462	0.216658
GO:0043001	Golgi to plasma membrane protein transport	biological_process	10	1	269	13	14462	0.216658
GO:0030574	collagen catabolic process	biological_process	5	1	269	13	14462	0.216658
GO:0043393	regulation of protein binding	biological_process	6	1	269	13	14462	0.216658
GO:0048854	brain morphogenesis	biological_process	6	1	269	13	14462	0.216658
GO:0006182	cGMP biosynthetic process	biological_process	12	1	269	13	14462	0.216658
GO:0008307	structural constituent of muscle	molecular_function	4	1	269	13	14462	0.216658
GO:0007267	cell-cell signaling	biological_process	5	2	269	47	14462	0.217568
GO:0071356	cellular response to tumor necrosis factor	biological_process	8	2	269	47	14462	0.217568
GO:0005179	hormone activity	molecular_function	7	2	269	47	14462	0.217568
GO:0016491	oxidoreductase activity	molecular_function	4	3	269	88	14462	0.224995
GO:0006810	transport	biological_process	5	3	269	88	14462	0.224995
GO:0034394	protein localization to cell surface	biological_process	7	1	269	14	14462	0.231241
GO:0009948	anterior/posterior axis specification	biological_process	6	1	269	14	14462	0.231241
GO:0019825	oxygen binding	molecular_function	5	1	269	14	14462	0.231241
GO:0042572	retinol metabolic process	biological_process	11	1	269	14	14462	0.231241
GO:0046835	carbohydrate phosphorylation	biological_process	8	1	269	14	14462	0.231241
GO:2001240	negative regulation of extrinsic apoptotic signaling pathway in absence of ligand	biological_process	10	1	269	14	14462	0.231241
GO:0015078	proton transmembrane transporter activity	molecular_function	9	1	269	14	14462	0.231241
GO:0060384	innervation	biological_process	4	1	269	14	14462	0.231241
GO:0048167	regulation of synaptic plasticity	biological_process	9	1	269	14	14462	0.231241
GO:0042474	middle ear morphogenesis	biological_process	6	1	269	14	14462	0.231241
GO:0006911	phagocytosis, engulfment	biological_process	8	1	269	14	14462	0.231241
GO:0035924	cellular response to vascular endothelial growth factor stimulus	biological_process	8	1	269	14	14462	0.231241
GO:0045597	positive regulation of cell differentiation	biological_process	7	1	269	14	14462	0.231241
GO:0070372	regulation of ERK1 and ERK2 cascade	biological_process	11	1	269	14	14462	0.231241
GO:0030170	pyridoxal phosphate binding	molecular_function	6	2	269	49	14462	0.231314
GO:0006366	transcription by RNA polymerase II	biological_process	9	6	269	223	14462	0.235981
GO:0001666	response to hypoxia	biological_process	5	2	269	50	14462	0.238209
GO:0004984	olfactory receptor activity	molecular_function	6	3	269	91	14462	0.239788
GO:0060021	palate development	biological_process	5	2	269	51	14462	0.245114
GO:0000930	gamma-tubulin complex	cellular_component	4	1	269	15	14462	0.245554
GO:0032993	protein-DNA complex	cellular_component	4	1	269	15	14462	0.245554
GO:0006464	cellular protein modification process	biological_process	8	1	269	15	14462	0.245554
GO:0032720	negative regulation of tumor necrosis factor production	biological_process	9	1	269	15	14462	0.245554
GO:0009925	basal plasma membrane	cellular_component	5	1	269	15	14462	0.245554
GO:0016032	viral process	biological_process	6	1	269	15	14462	0.245554
GO:0042130	negative regulation of T cell proliferation	biological_process	11	1	269	15	14462	0.245554
GO:0032781	positive regulation of ATPase activity	biological_process	8	1	269	15	14462	0.245554
GO:0010800	positive regulation of peptidyl-threonine phosphorylation	biological_process	11	1	269	15	14462	0.245554
GO:0048477	oogenesis	biological_process	6	1	269	15	14462	0.245554
GO:0001662	behavioral fear response	biological_process	7	1	269	15	14462	0.245554
GO:0007165	signal transduction	biological_process	4	9	269	368	14462	0.247587
GO:0005604	basement membrane	cellular_component	6	2	269	53	14462	0.258944
GO:2001235	positive regulation of apoptotic signaling pathway	biological_process	9	1	269	16	14462	0.259602
GO:0010165	response to X-ray	biological_process	7	1	269	16	14462	0.259602
GO:0045907	positive regulation of vasoconstriction	biological_process	10	1	269	16	14462	0.259602
GO:0042177	negative regulation of protein catabolic process	biological_process	8	1	269	16	14462	0.259602
GO:0048469	cell maturation	biological_process	5	1	269	16	14462	0.259602
GO:0004714	transmembrane receptor protein tyrosine kinase activity	molecular_function	9	1	269	16	14462	0.259602
GO:0030904	retromer complex	cellular_component	4	1	269	16	14462	0.259602
GO:0045987	positive regulation of smooth muscle contraction	biological_process	10	1	269	16	14462	0.259602
GO:0048661	positive regulation of smooth muscle cell proliferation	biological_process	8	1	269	16	14462	0.259602
GO:0031683	G-protein beta/gamma-subunit complex binding	molecular_function	5	1	269	16	14462	0.259602
GO:0045109	intermediate filament organization	biological_process	8	1	269	16	14462	0.259602
GO:0051457	maintenance of protein location in nucleus	biological_process	8	1	269	16	14462	0.259602
GO:0043552	positive regulation of phosphatidylinositol 3-kinase activity	biological_process	10	1	269	16	14462	0.259602
GO:0033344	cholesterol efflux	biological_process	10	1	269	16	14462	0.259602
GO:0021915	neural tube development	biological_process	6	1	269	16	14462	0.259602
GO:0018298	protein-chromophore linkage	biological_process	9	1	269	16	14462	0.259602
GO:0035904	aorta development	biological_process	7	1	269	16	14462	0.259602
GO:0004222	metalloendopeptidase activity	molecular_function	8	3	269	95	14462	0.259752
GO:0006979	response to oxidative stress	biological_process	5	2	269	54	14462	0.265863
GO:0055085	transmembrane transport	biological_process	6	4	269	142	14462	0.271843
GO:0006956	complement activation	biological_process	5	1	269	17	14462	0.273389
GO:0009790	embryo development	biological_process	5	1	269	17	14462	0.273389
GO:0007162	negative regulation of cell adhesion	biological_process	6	1	269	17	14462	0.273389
GO:0000145	exocyst	cellular_component	7	1	269	17	14462	0.273389
GO:0017048	Rho GTPase binding	molecular_function	9	1	269	17	14462	0.273389
GO:0008045	motor neuron axon guidance	biological_process	7	1	269	17	14462	0.273389
GO:0001702	gastrulation with mouth forming second	biological_process	7	1	269	17	14462	0.273389
GO:0003777	microtubule motor activity	molecular_function	10	2	269	56	14462	0.2797
GO:0051015	actin filament binding	molecular_function	7	3	269	100	14462	0.284992
GO:0030027	lamellipodium	cellular_component	6	3	269	100	14462	0.284992
GO:0030326	embryonic limb morphogenesis	biological_process	7	1	269	18	14462	0.28692
GO:0050918	positive chemotaxis	biological_process	6	1	269	18	14462	0.28692
GO:0006904	vesicle docking involved in exocytosis	biological_process	7	1	269	18	14462	0.28692
GO:0005104	fibroblast growth factor receptor binding	molecular_function	7	1	269	18	14462	0.28692
GO:0030016	myofibril	cellular_component	7	1	269	18	14462	0.28692
GO:0070059	intrinsic apoptotic signaling pathway in response to endoplasmic reticulum stress	biological_process	7	1	269	18	14462	0.28692
GO:0001932	regulation of protein phosphorylation	biological_process	9	1	269	18	14462	0.28692
GO:0006635	fatty acid beta-oxidation	biological_process	11	1	269	18	14462	0.28692
GO:0005891	voltage-gated calcium channel complex	cellular_component	9	1	269	18	14462	0.28692
GO:0051443	positive regulation of ubiquitin-protein transferase activity	biological_process	12	1	269	18	14462	0.28692
GO:0016746	transferase activity, transferring acyl groups	molecular_function	5	1	269	18	14462	0.28692
GO:0021549	cerebellum development	biological_process	5	1	269	18	14462	0.28692
GO:0060326	cell chemotaxis	biological_process	6	1	269	18	14462	0.28692
GO:0046326	positive regulation of glucose import	biological_process	10	1	269	18	14462	0.28692
GO:0016791	phosphatase activity	molecular_function	7	1	269	18	14462	0.28692
GO:0051537	2 iron, 2 sulfur cluster binding	molecular_function	6	1	269	18	14462	0.28692
GO:0045087	innate immune response	biological_process	5	3	269	101	14462	0.290067
GO:0045739	positive regulation of DNA repair	biological_process	10	1	269	19	14462	0.3002
GO:0008203	cholesterol metabolic process	biological_process	8	1	269	19	14462	0.3002
GO:0060325	face morphogenesis	biological_process	5	1	269	19	14462	0.3002
GO:0001657	ureteric bud development	biological_process	7	1	269	19	14462	0.3002
GO:0060170	ciliary membrane	cellular_component	6	1	269	19	14462	0.3002
GO:0051966	regulation of synaptic transmission, glutamatergic	biological_process	9	1	269	19	14462	0.3002
GO:0000132	establishment of mitotic spindle orientation	biological_process	10	1	269	19	14462	0.3002
GO:0046580	negative regulation of Ras protein signal transduction	biological_process	11	1	269	19	14462	0.3002
GO:0050729	positive regulation of inflammatory response	biological_process	9	1	269	19	14462	0.3002
GO:0008009	chemokine activity	molecular_function	8	1	269	19	14462	0.3002
GO:0016050	vesicle organization	biological_process	6	1	269	19	14462	0.3002
GO:0070527	platelet aggregation	biological_process	7	1	269	19	14462	0.3002
GO:0071346	cellular response to interferon-gamma	biological_process	8	1	269	19	14462	0.3002
GO:0019706	protein-cysteine S-palmitoyltransferase activity	molecular_function	8	1	269	19	14462	0.3002
GO:0044547	DNA topoisomerase binding	molecular_function	6	2	269	59	14462	0.300415
GO:0010468	regulation of gene expression	biological_process	7	2	269	59	14462	0.300415
GO:0016605	PML body	cellular_component	8	2	269	59	14462	0.300415
GO:0007169	transmembrane receptor protein tyrosine kinase signaling pathway	biological_process	7	2	269	59	14462	0.300415
GO:0016887	ATPase activity	molecular_function	9	3	269	105	14462	0.310423
GO:0004016	adenylate cyclase activity	molecular_function	5	1	269	20	14462	0.313234
GO:0060976	coronary vasculature development	biological_process	6	1	269	20	14462	0.313234
GO:0017157	regulation of exocytosis	biological_process	7	1	269	20	14462	0.313234
GO:1902711	GABA-A receptor complex	cellular_component	6	1	269	20	14462	0.313234
GO:0001541	ovarian follicle development	biological_process	6	1	269	20	14462	0.313234
GO:0034451	centriolar satellite	cellular_component	7	1	269	20	14462	0.313234
GO:0061098	positive regulation of protein tyrosine kinase activity	biological_process	12	1	269	20	14462	0.313234
GO:0050829	defense response to Gram-negative bacterium	biological_process	9	1	269	20	14462	0.313234
GO:0002250	adaptive immune response	biological_process	5	1	269	20	14462	0.313234
GO:0030534	adult behavior	biological_process	4	1	269	20	14462	0.313234
GO:0048706	embryonic skeletal system development	biological_process	7	1	269	20	14462	0.313234
GO:0005834	heterotrimeric G-protein complex	cellular_component	5	1	269	20	14462	0.313234
GO:0003887	DNA-directed DNA polymerase activity	molecular_function	8	1	269	20	14462	0.313234
GO:0008395	steroid hydroxylase activity	molecular_function	6	1	269	20	14462	0.313234
GO:0009611	response to wounding	biological_process	5	1	269	20	14462	0.313234
GO:0005540	hyaluronic acid binding	molecular_function	6	1	269	20	14462	0.313234
GO:0005922	connexin complex	cellular_component	6	1	269	20	14462	0.313234
GO:0051291	protein heterooligomerization	biological_process	8	1	269	20	14462	0.313234
GO:0046627	negative regulation of insulin receptor signaling pathway	biological_process	9	1	269	20	14462	0.313234
GO:0007399	nervous system development	biological_process	6	3	269	106	14462	0.315522
GO:0030054	cell junction	cellular_component	3	5	269	201	14462	0.319392
GO:0042995	cell projection	cellular_component	4	2	269	62	14462	0.321029
GO:0030018	Z disc	cellular_component	5	2	269	62	14462	0.321029
GO:0031463	Cul3-RING ubiquitin ligase complex	cellular_component	7	2	269	62	14462	0.321029
GO:0043065	positive regulation of apoptotic process	biological_process	9	3	269	108	14462	0.325723
GO:0007189	adenylate cyclase-activating G-protein coupled receptor signaling pathway	biological_process	8	1	269	21	14462	0.326026
GO:0030133	transport vesicle	cellular_component	7	1	269	21	14462	0.326026
GO:0014704	intercalated disc	cellular_component	6	1	269	21	14462	0.326026
GO:0030199	collagen fibril organization	biological_process	7	1	269	21	14462	0.326026
GO:0005154	epidermal growth factor receptor binding	molecular_function	7	1	269	21	14462	0.326026
GO:0004721	phosphoprotein phosphatase activity	molecular_function	8	1	269	21	14462	0.326026
GO:0004890	GABA-A receptor activity	molecular_function	7	1	269	21	14462	0.326026
GO:0005938	cell cortex	cellular_component	7	2	269	64	14462	0.334691
GO:0003281	ventricular septum development	biological_process	6	1	269	22	14462	0.33858
GO:0000086	G2/M transition of mitotic cell cycle	biological_process	7	1	269	22	14462	0.33858
GO:0031623	receptor internalization	biological_process	9	1	269	22	14462	0.33858
GO:0071944	cell periphery	cellular_component	4	1	269	22	14462	0.33858
GO:0006513	protein monoubiquitination	biological_process	12	1	269	22	14462	0.33858
GO:0051287	NAD binding	molecular_function	6	1	269	22	14462	0.33858
GO:0045095	keratin filament	cellular_component	8	1	269	22	14462	0.33858
GO:0016604	nuclear body	cellular_component	7	1	269	22	14462	0.33858
GO:0060291	long-term synaptic potentiation	biological_process	10	1	269	22	14462	0.33858
GO:0007156	homophilic cell adhesion via plasma membrane adhesion molecules	biological_process	7	3	269	112	14462	0.346117
GO:0008285	negative regulation of cell proliferation	biological_process	7	4	269	160	14462	0.347295
GO:0001707	mesoderm formation	biological_process	6	1	269	23	14462	0.350902
GO:0005912	adherens junction	cellular_component	5	1	269	23	14462	0.350902
GO:0035116	embryonic hindlimb morphogenesis	biological_process	8	1	269	23	14462	0.350902
GO:0005158	insulin receptor binding	molecular_function	6	1	269	23	14462	0.350902
GO:0035115	embryonic forelimb morphogenesis	biological_process	8	1	269	23	14462	0.350902
GO:0045747	positive regulation of Notch signaling pathway	biological_process	9	1	269	23	14462	0.350902
GO:0007339	binding of sperm to zona pellucida	biological_process	7	1	269	23	14462	0.350902
GO:0005249	voltage-gated potassium channel activity	molecular_function	9	1	269	23	14462	0.350902
GO:0001933	negative regulation of protein phosphorylation	biological_process	10	1	269	23	14462	0.350902
GO:0007018	microtubule-based movement	biological_process	5	2	269	67	14462	0.355029
GO:0051260	protein homooligomerization	biological_process	8	3	269	114	14462	0.356296
GO:0016787	hydrolase activity	molecular_function	4	3	269	115	14462	0.361379
GO:0030308	negative regulation of cell growth	biological_process	7	2	269	68	14462	0.36176
GO:0030097	hemopoiesis	biological_process	7	1	269	24	14462	0.362995
GO:0071230	cellular response to amino acid stimulus	biological_process	7	1	269	24	14462	0.362995
GO:0006006	glucose metabolic process	biological_process	8	1	269	24	14462	0.362995
GO:0016757	transferase activity, transferring glycosyl groups	molecular_function	5	1	269	24	14462	0.362995
GO:0001938	positive regulation of endothelial cell proliferation	biological_process	9	1	269	24	14462	0.362995
GO:0004364	glutathione transferase activity	molecular_function	6	1	269	24	14462	0.362995
GO:0045599	negative regulation of fat cell differentiation	biological_process	8	1	269	24	14462	0.362995
GO:0050853	B cell receptor signaling pathway	biological_process	8	1	269	24	14462	0.362995
GO:0071320	cellular response to cAMP	biological_process	9	1	269	24	14462	0.362995
GO:0042734	presynaptic membrane	cellular_component	5	1	269	24	14462	0.362995
GO:0042102	positive regulation of T cell proliferation	biological_process	11	1	269	24	14462	0.362995
GO:0006955	immune response	biological_process	4	3	269	116	14462	0.366455
GO:0005765	lysosomal membrane	cellular_component	9	3	269	117	14462	0.371525
GO:0005525	GTP binding	molecular_function	8	6	269	266	14462	0.374654
GO:0035690	cellular response to drug	biological_process	6	1	269	25	14462	0.374863
GO:0030593	neutrophil chemotaxis	biological_process	7	1	269	25	14462	0.374863
GO:0031225	anchored component of membrane	cellular_component	5	1	269	25	14462	0.374863
GO:0043066	negative regulation of apoptotic process	biological_process	9	4	269	169	14462	0.385337
GO:0031252	cell leading edge	cellular_component	4	1	269	26	14462	0.386511
GO:0043124	negative regulation of I-kappaB kinase/NF-kappaB signaling	biological_process	10	1	269	26	14462	0.386511
GO:0001558	regulation of cell growth	biological_process	6	1	269	26	14462	0.386511
GO:0008144	drug binding	molecular_function	4	1	269	26	14462	0.386511
GO:0006749	glutathione metabolic process	biological_process	8	1	269	26	14462	0.386511
GO:0043406	positive regulation of MAP kinase activity	biological_process	12	1	269	26	14462	0.386511
GO:0005245	voltage-gated calcium channel activity	molecular_function	9	1	269	26	14462	0.386511
GO:0034613	cellular protein localization	biological_process	6	1	269	27	14462	0.397943
GO:0030890	positive regulation of B cell proliferation	biological_process	11	1	269	27	14462	0.397943
GO:0032869	cellular response to insulin stimulus	biological_process	8	1	269	27	14462	0.397943
GO:0051898	negative regulation of protein kinase B signaling	biological_process	10	1	269	27	14462	0.397943
GO:0005814	centriole	cellular_component	6	2	269	74	14462	0.401552
GO:0030246	carbohydrate binding	molecular_function	4	2	269	74	14462	0.401552
GO:0009408	response to heat	biological_process	5	1	269	28	14462	0.409162
GO:0007266	Rho protein signal transduction	biological_process	8	1	269	28	14462	0.409162
GO:0001503	ossification	biological_process	4	1	269	28	14462	0.409162
GO:0030216	keratinocyte differentiation	biological_process	8	1	269	28	14462	0.409162
GO:0007154	cell communication	biological_process	4	1	269	28	14462	0.409162
GO:0090502	RNA phosphodiester bond hydrolysis, endonucleolytic	biological_process	10	1	269	28	14462	0.409162
GO:0043966	histone H3 acetylation	biological_process	11	1	269	28	14462	0.409162
GO:0022008	neurogenesis	biological_process	6	1	269	28	14462	0.409162
GO:0043967	histone H4 acetylation	biological_process	11	1	269	28	14462	0.409162
GO:0032266	phosphatidylinositol-3-phosphate binding	molecular_function	8	1	269	28	14462	0.409162
GO:0005929	cilium	cellular_component	4	2	269	76	14462	0.41456
GO:0043154	negative regulation of cysteine-type endopeptidase activity involved in apoptotic process	biological_process	10	1	269	29	14462	0.420173
GO:0017147	Wnt-protein binding	molecular_function	5	1	269	29	14462	0.420173
GO:0017053	transcriptional repressor complex	cellular_component	4	1	269	29	14462	0.420173
GO:0043086	negative regulation of catalytic activity	biological_process	6	1	269	29	14462	0.420173
GO:0021766	hippocampus development	biological_process	5	1	269	29	14462	0.420173
GO:0032880	regulation of protein localization	biological_process	6	1	269	29	14462	0.420173
GO:0005507	copper ion binding	molecular_function	8	1	269	29	14462	0.420173
GO:0007200	phospholipase C-activating G-protein coupled receptor signaling pathway	biological_process	6	1	269	29	14462	0.420173
GO:0031514	motile cilium	cellular_component	5	1	269	29	14462	0.420173
GO:0043005	neuron projection	cellular_component	5	3	269	127	14462	0.421694
GO:0072686	mitotic spindle	cellular_component	7	1	269	30	14462	0.43098
GO:1902600	proton transmembrane transport	biological_process	9	1	269	30	14462	0.43098
GO:0021987	cerebral cortex development	biological_process	5	1	269	30	14462	0.43098
GO:0030136	clathrin-coated vesicle	cellular_component	8	1	269	30	14462	0.43098
GO:0020037	heme binding	molecular_function	6	2	269	79	14462	0.433804
GO:0008270	zinc ion binding	molecular_function	8	17	269	863	14462	0.439338
GO:0036064	ciliary basal body	cellular_component	7	2	269	80	14462	0.440143
GO:0042771	intrinsic apoptotic signaling pathway in response to DNA damage by p53 class mediator	biological_process	8	1	269	31	14462	0.441586
GO:0030514	negative regulation of BMP signaling pathway	biological_process	11	1	269	31	14462	0.441586
GO:0032088	negative regulation of NF-kappaB transcription factor activity	biological_process	7	1	269	31	14462	0.441586
GO:0043408	regulation of MAPK cascade	biological_process	10	1	269	31	14462	0.441586
GO:0000775	chromosome, centromeric region	cellular_component	7	1	269	31	14462	0.441586
GO:0019900	kinase binding	molecular_function	6	1	269	31	14462	0.441586
GO:0030900	forebrain development	biological_process	5	1	269	31	14462	0.441586
GO:0043085	positive regulation of catalytic activity	biological_process	6	1	269	31	14462	0.441586
GO:0005262	calcium channel activity	molecular_function	8	1	269	31	14462	0.441586
GO:0005882	intermediate filament	cellular_component	7	2	269	81	14462	0.446444
GO:0008543	fibroblast growth factor receptor signaling pathway	biological_process	8	1	269	32	14462	0.451995
GO:0010212	response to ionizing radiation	biological_process	6	1	269	32	14462	0.451995
GO:0046330	positive regulation of JNK cascade	biological_process	13	1	269	32	14462	0.451995
GO:0070373	negative regulation of ERK1 and ERK2 cascade	biological_process	12	1	269	32	14462	0.451995
GO:0070098	chemokine-mediated signaling pathway	biological_process	7	1	269	32	14462	0.451995
GO:0071347	cellular response to interleukin-1	biological_process	8	1	269	32	14462	0.451995
GO:0007411	axon guidance	biological_process	6	2	269	82	14462	0.452704
GO:0004725	protein tyrosine phosphatase activity	molecular_function	9	2	269	83	14462	0.458925
GO:0005096	GTPase activator activity	molecular_function	6	4	269	187	14462	0.460299
GO:0000786	nucleosome	cellular_component	5	1	269	33	14462	0.462211
GO:0006302	double-strand break repair	biological_process	9	1	269	33	14462	0.462211
GO:0030141	secretory granule	cellular_component	8	1	269	33	14462	0.462211
GO:0001664	G-protein coupled receptor binding	molecular_function	6	1	269	33	14462	0.462211
GO:0030674	protein binding, bridging	molecular_function	5	1	269	33	14462	0.462211
GO:0007017	microtubule-based process	biological_process	4	1	269	33	14462	0.462211
GO:0030198	extracellular matrix organization	biological_process	6	2	269	85	14462	0.471242
GO:0042383	sarcolemma	cellular_component	5	1	269	34	14462	0.472237
GO:0038083	peptidyl-tyrosine autophosphorylation	biological_process	11	1	269	34	14462	0.472237
GO:0005251	delayed rectifier potassium channel activity	molecular_function	10	1	269	34	14462	0.472237
GO:0008286	insulin receptor signaling pathway	biological_process	8	1	269	34	14462	0.472237
GO:0005913	cell-cell adherens junction	cellular_component	5	1	269	34	14462	0.472237
GO:0005546	phosphatidylinositol-4,5-bisphosphate binding	molecular_function	9	1	269	34	14462	0.472237
GO:0007613	memory	biological_process	5	1	269	34	14462	0.472237
GO:0008283	cell proliferation	biological_process	3	4	269	191	14462	0.476571
GO:0043161	proteasome-mediated ubiquitin-dependent protein catabolic process	biological_process	11	2	269	86	14462	0.477337
GO:0008092	cytoskeletal protein binding	molecular_function	5	1	269	35	14462	0.482077
GO:0010811	positive regulation of cell-substrate adhesion	biological_process	7	1	269	35	14462	0.482077
GO:0042060	wound healing	biological_process	6	1	269	35	14462	0.482077
GO:0045165	cell fate commitment	biological_process	5	1	269	35	14462	0.482077
GO:0009887	animal organ morphogenesis	biological_process	5	1	269	35	14462	0.482077
GO:0005925	focal adhesion	cellular_component	7	5	269	248	14462	0.491235
GO:0030175	filopodium	cellular_component	7	1	269	36	14462	0.491734
GO:0005758	mitochondrial intermembrane space	cellular_component	6	1	269	36	14462	0.491734
GO:0032391	photoreceptor connecting cilium	cellular_component	6	1	269	36	14462	0.491734
GO:0098869	cellular oxidant detoxification	biological_process	5	1	269	36	14462	0.491734
GO:0035914	skeletal muscle cell differentiation	biological_process	6	1	269	36	14462	0.491734
GO:0043123	positive regulation of I-kappaB kinase/NF-kappaB signaling	biological_process	10	2	269	89	14462	0.495364
GO:0008584	male gonad development	biological_process	7	1	269	37	14462	0.501211
GO:0008233	peptidase activity	molecular_function	5	1	269	37	14462	0.501211
GO:0008104	protein localization	biological_process	5	1	269	37	14462	0.501211
GO:0019903	protein phosphatase binding	molecular_function	7	1	269	37	14462	0.501211
GO:0031982	vesicle	cellular_component	5	1	269	37	14462	0.501211
GO:0042733	embryonic digit morphogenesis	biological_process	6	1	269	37	14462	0.501211
GO:0043547	positive regulation of GTPase activity	biological_process	8	6	269	305	14462	0.502752
GO:0007416	synapse assembly	biological_process	6	1	269	38	14462	0.510513
GO:0001750	photoreceptor outer segment	cellular_component	5	1	269	38	14462	0.510513
GO:0045665	negative regulation of neuron differentiation	biological_process	10	1	269	38	14462	0.510513
GO:0008380	RNA splicing	biological_process	10	1	269	38	14462	0.510513
GO:0005819	spindle	cellular_component	6	1	269	39	14462	0.519642
GO:0007204	positive regulation of cytosolic calcium ion concentration	biological_process	13	1	269	39	14462	0.519642
GO:0000980	RNA polymerase II distal enhancer sequence-specific DNA binding	molecular_function	10	1	269	40	14462	0.528601
GO:0014068	positive regulation of phosphatidylinositol 3-kinase signaling	biological_process	10	1	269	40	14462	0.528601
GO:0001725	stress fiber	cellular_component	7	1	269	40	14462	0.528601
GO:0051117	ATPase binding	molecular_function	6	1	269	40	14462	0.528601
GO:0000790	nuclear chromatin	cellular_component	7	2	269	96	14462	0.53586
GO:0001525	angiogenesis	biological_process	5	2	269	96	14462	0.53586
GO:0002020	protease binding	molecular_function	6	1	269	41	14462	0.537393
GO:0045296	cadherin binding	molecular_function	6	1	269	41	14462	0.537393
GO:0000122	negative regulation of transcription by RNA polymerase II	biological_process	10	7	269	372	14462	0.541297
GO:0070374	positive regulation of ERK1 and ERK2 cascade	biological_process	12	2	269	97	14462	0.541461
GO:0070936	protein K48-linked ubiquitination	biological_process	13	1	269	42	14462	0.546022
GO:0051607	defense response to virus	biological_process	5	1	269	42	14462	0.546022
GO:0031901	early endosome membrane	cellular_component	9	1	269	42	14462	0.546022
GO:0003697	single-stranded DNA binding	molecular_function	7	2	269	98	14462	0.547015
GO:0001755	neural crest cell migration	biological_process	8	1	269	43	14462	0.554491
GO:0030324	lung development	biological_process	6	1	269	43	14462	0.554491
GO:0098655	cation transmembrane transport	biological_process	8	1	269	43	14462	0.554491
GO:0004715	non-membrane spanning protein tyrosine kinase activity	molecular_function	9	1	269	43	14462	0.554491
GO:0045666	positive regulation of neuron differentiation	biological_process	10	1	269	43	14462	0.554491
GO:0090263	positive regulation of canonical Wnt signaling pathway	biological_process	10	1	269	44	14462	0.562802
GO:0006874	cellular calcium ion homeostasis	biological_process	11	1	269	44	14462	0.562802
GO:0005543	phospholipid binding	molecular_function	5	1	269	44	14462	0.562802
GO:0009897	external side of plasma membrane	cellular_component	5	2	269	101	14462	0.563394
GO:0035556	intracellular signal transduction	biological_process	5	5	269	269	14462	0.563417
GO:0005764	lysosome	cellular_component	8	2	269	103	14462	0.574076
GO:0007155	cell adhesion	biological_process	4	3	269	161	14462	0.578951
GO:0030509	BMP signaling pathway	biological_process	10	1	269	47	14462	0.586821
GO:0005788	endoplasmic reticulum lumen	cellular_component	7	1	269	47	14462	0.586821
GO:0045766	positive regulation of angiogenesis	biological_process	8	1	269	48	14462	0.594531
GO:0016311	dephosphorylation	biological_process	7	1	269	48	14462	0.594531
GO:0030426	growth cone	cellular_component	5	1	269	48	14462	0.594531
GO:0017124	SH3 domain binding	molecular_function	6	1	269	48	14462	0.594531
GO:0031234	extrinsic component of cytoplasmic side of plasma membrane	cellular_component	6	1	269	48	14462	0.594531
GO:0006486	protein glycosylation	biological_process	9	1	269	48	14462	0.594531
GO:0042593	glucose homeostasis	biological_process	8	1	269	48	14462	0.594531
GO:0048471	perinuclear region of cytoplasm	cellular_component	6	5	269	279	14462	0.595935
GO:0008289	lipid binding	molecular_function	4	1	269	49	14462	0.602098
GO:0003774	motor activity	molecular_function	9	1	269	49	14462	0.602098
GO:0016459	myosin complex	cellular_component	4	1	269	49	14462	0.602098
GO:0006469	negative regulation of protein kinase activity	biological_process	11	1	269	50	14462	0.609525
GO:0030165	PDZ domain binding	molecular_function	6	1	269	50	14462	0.609525
GO:0007626	locomotory behavior	biological_process	4	1	269	50	14462	0.609525
GO:0016020	membrane	cellular_component	3	17	269	956	14462	0.612518
GO:0005622	intracellular	cellular_component	4	8	269	455	14462	0.61446
GO:0010976	positive regulation of neuron projection development	biological_process	11	1	269	51	14462	0.616813
GO:0001649	osteoblast differentiation	biological_process	6	1	269	51	14462	0.616813
GO:2001251	negative regulation of chromosome organization	biological_process	9	1	269	51	14462	0.616813
GO:0007160	cell-matrix adhesion	biological_process	6	1	269	52	14462	0.623966
GO:2001034	positive regulation of double-strand break repair via nonhomologous end joining	biological_process	12	1	269	52	14462	0.623966
GO:2000373	positive regulation of DNA topoisomerase (ATP-hydrolyzing) activity	biological_process	8	1	269	52	14462	0.623966
GO:0097676	histone H3-K36 dimethylation	biological_process	14	1	269	53	14462	0.630985
GO:0044774	mitotic DNA integrity checkpoint	biological_process	6	1	269	53	14462	0.630985
GO:0000737	DNA catabolic process, endonucleolytic	biological_process	9	1	269	53	14462	0.630985
GO:0000151	ubiquitin ligase complex	cellular_component	5	1	269	54	14462	0.637874
GO:0006397	mRNA processing	biological_process	10	1	269	54	14462	0.637874
GO:0042826	histone deacetylase binding	molecular_function	6	1	269	54	14462	0.637874
GO:0045202	synapse	cellular_component	3	2	269	116	14462	0.638851
GO:0030424	axon	cellular_component	6	2	269	117	14462	0.643501
GO:0006470	protein dephosphorylation	biological_process	9	1	269	55	14462	0.644635
GO:0010452	histone H3-K36 methylation	biological_process	13	1	269	55	14462	0.644635
GO:0007059	chromosome segregation	biological_process	4	1	269	55	14462	0.644635
GO:0005856	cytoskeleton	cellular_component	6	3	269	179	14462	0.650572
GO:0000729	DNA double-strand break processing	biological_process	8	1	269	56	14462	0.651271
GO:0046975	histone methyltransferase activity (H3-K36 specific)	molecular_function	10	1	269	56	14462	0.651271
GO:0016363	nuclear matrix	cellular_component	6	1	269	56	14462	0.651271
GO:0000014	single-stranded DNA endodeoxyribonuclease activity	molecular_function	9	1	269	56	14462	0.651271
GO:0043025	neuronal cell body	cellular_component	5	2	269	120	14462	0.657165
GO:0005623	cell	cellular_component	3	2	269	120	14462	0.657165
GO:0015074	DNA integration	biological_process	8	1	269	57	14462	0.657782
GO:0000922	spindle pole	cellular_component	6	1	269	58	14462	0.664173
GO:0030182	neuron differentiation	biological_process	6	1	269	59	14462	0.670445
GO:0005741	mitochondrial outer membrane	cellular_component	6	1	269	59	14462	0.670445
GO:0071157	negative regulation of cell cycle arrest	biological_process	9	1	269	59	14462	0.670445
GO:0042493	response to drug	biological_process	5	1	269	59	14462	0.670445
GO:0098792	xenophagy	biological_process	9	1	269	59	14462	0.670445
GO:0019898	extrinsic component of membrane	cellular_component	4	1	269	60	14462	0.6766
GO:0004519	endonuclease activity	molecular_function	7	1	269	60	14462	0.6766
GO:0005737	cytoplasm	cellular_component	5	44	269	2499	14462	0.681619
GO:0003700	DNA binding transcription factor activity	molecular_function	4	5	269	310	14462	0.687569
GO:0005549	odorant binding	molecular_function	4	1	269	62	14462	0.688568
GO:0000793	condensed chromosome	cellular_component	7	1	269	63	14462	0.694386
GO:0051568	histone H3-K4 methylation	biological_process	13	1	269	63	14462	0.694386
GO:0042800	histone methyltransferase activity (H3-K4 specific	molecular_function	10	1	269	63	14462	0.694386
GO:0007264	small GTPase mediated signal transduction	biological_process	6	3	269	192	14462	0.696655
GO:0046872	metal ion binding	molecular_function	6	12	269	722	14462	0.696984
GO:0055037	recycling endosome	cellular_component	8	1	269	64	14462	0.700095
GO:0031297	replication fork processing	biological_process	9	1	269	65	14462	0.705698
GO:0002230	positive regulation of defense response to virus by host	biological_process	9	1	269	65	14462	0.705698
GO:0007409	axonogenesis	biological_process	9	1	269	66	14462	0.711197
GO:0005635	nuclear envelope	cellular_component	6	1	269	66	14462	0.711197
GO:0098779	positive regulation of mitophagy in response to mitochondrial depolarization	biological_process	12	1	269	67	14462	0.716594
GO:0061630	ubiquitin protein ligase activity	molecular_function	7	2	269	135	14462	0.719288
GO:0071805	potassium ion transmembrane transport	biological_process	10	1	269	68	14462	0.72189
GO:0035861	site of double-strand break	cellular_component	7	1	269	68	14462	0.72189
GO:0006457	protein folding	biological_process	4	1	269	70	14462	0.732188
GO:0006303	double-strand break repair via nonhomologous end joining	biological_process	10	1	269	71	14462	0.737194
GO:0014069	postsynaptic density	cellular_component	5	1	269	71	14462	0.737194
GO:0070588	calcium ion transmembrane transport	biological_process	11	1	269	71	14462	0.737194
GO:0050821	protein stabilization	biological_process	6	1	269	71	14462	0.737194
GO:0008083	growth factor activity	molecular_function	7	1	269	72	14462	0.742106
GO:0018108	peptidyl-tyrosine phosphorylation	biological_process	10	1	269	73	14462	0.746927
GO:0003924	GTPase activity	molecular_function	9	2	269	143	14462	0.748383
GO:0005743	mitochondrial inner membrane	cellular_component	6	2	269	143	14462	0.748383
GO:0016567	protein ubiquitination	biological_process	11	3	269	209	14462	0.749802
GO:0034220	ion transmembrane transport	biological_process	7	1	269	74	14462	0.751658
GO:0030036	actin cytoskeleton organization	biological_process	7	1	269	74	14462	0.751658
GO:0090090	negative regulation of canonical Wnt signaling pathway	biological_process	10	1	269	74	14462	0.751658
GO:0016055	Wnt signaling pathway	biological_process	7	1	269	76	14462	0.760858
GO:0005789	endoplasmic reticulum membrane	cellular_component	5	3	269	213	14462	0.761168
GO:0019221	cytokine-mediated signaling pathway	biological_process	6	1	269	77	14462	0.765329
GO:0008360	regulation of cell shape	biological_process	8	1	269	78	14462	0.769718
GO:0043231	intracellular membrane-bounded organelle	cellular_component	5	2	269	150	14462	0.771686
GO:0045944	positive regulation of transcription by RNA polymerase II	biological_process	10	8	269	537	14462	0.786362
GO:0016740	transferase activity	molecular_function	4	1	269	82	14462	0.786468
GO:0031410	cytoplasmic vesicle	cellular_component	6	1	269	82	14462	0.786468
GO:0035335	peptidyl-tyrosine dephosphorylation	biological_process	10	1	269	82	14462	0.786468
GO:0003714	transcription corepressor activity	molecular_function	5	1	269	83	14462	0.790463
GO:0006897	endocytosis	biological_process	7	1	269	83	14462	0.790463
GO:0003690	double-stranded DNA binding	molecular_function	7	1	269	83	14462	0.790463
GO:0006974	cellular response to DNA damage stimulus	biological_process	6	1	269	84	14462	0.794383
GO:0000209	protein polyubiquitination	biological_process	12	1	269	84	14462	0.794383
GO:0007268	chemical synaptic transmission	biological_process	9	1	269	86	14462	0.802005
GO:0030154	cell differentiation	biological_process	5	2	269	162	14462	0.80728
GO:0009986	cell surface	cellular_component	4	3	269	232	14462	0.809567
GO:0005515	protein binding	molecular_function	4	13	269	857	14462	0.813437
GO:0090305	nucleic acid phosphodiester bond hydrolysis	biological_process	8	1	269	90	14462	0.816415
GO:0005794	Golgi apparatus	cellular_component	6	6	269	431	14462	0.816996
GO:0003676	nucleic acid binding	molecular_function	5	3	269	238	14462	0.823031
GO:0030335	positive regulation of cell migration	biological_process	8	1	269	92	14462	0.823223
GO:0004252	serine-type endopeptidase activity	molecular_function	8	1	269	93	14462	0.826532
GO:0000139	Golgi membrane	cellular_component	7	2	269	172	14462	0.83309
GO:0005506	iron ion binding	molecular_function	8	1	269	96	14462	0.836094
GO:0004672	protein kinase activity	molecular_function	7	1	269	96	14462	0.836094
GO:0042981	regulation of apoptotic process	biological_process	8	1	269	97	14462	0.839163
GO:0046983	protein dimerization activity	molecular_function	5	1	269	97	14462	0.839163
GO:0006915	apoptotic process	biological_process	6	1	269	97	14462	0.839163
GO:0006351	transcription, DNA-templated	biological_process	8	6	269	447	14462	0.842595
GO:0046777	protein autophosphorylation	biological_process	10	1	269	99	14462	0.845131
GO:0016310	phosphorylation	biological_process	7	1	269	100	14462	0.848031
GO:0045211	postsynaptic membrane	cellular_component	5	1	269	101	14462	0.850878
GO:0016477	cell migration	biological_process	6	1	269	102	14462	0.853671
GO:0000981	RNA polymerase II transcription factor activity, sequence-specific DNA binding	molecular_function	5	1	269	106	14462	0.864332
GO:0006954	inflammatory response	biological_process	6	1	269	112	14462	0.87889
GO:0005769	early endosome	cellular_component	8	1	269	117	14462	0.889826
GO:0019899	enzyme binding	molecular_function	5	1	269	117	14462	0.889826
GO:0019901	protein kinase binding	molecular_function	7	2	269	205	14462	0.897603
GO:0031965	nuclear membrane	cellular_component	5	1	269	121	14462	0.897861
GO:0004842	ubiquitin-protein transferase activity	molecular_function	6	2	269	211	14462	0.906499
GO:0030425	dendrite	cellular_component	6	1	269	126	14462	0.907089
GO:0008134	transcription factor binding	molecular_function	5	1	269	130	14462	0.913869
GO:0055114	oxidation-reduction process	biological_process	4	5	269	441	14462	0.91672
GO:0003677	DNA binding	molecular_function	6	6	269	511	14462	0.917541
GO:0006357	regulation of transcription by RNA polymerase II	biological_process	9	2	269	222	14462	0.920965
GO:0003674	molecular_function	molecular_function	2	6	269	516	14462	0.921816
GO:0003723	RNA binding	molecular_function	6	2	269	224	14462	0.923358
GO:0005874	microtubule	cellular_component	7	1	269	140	14462	0.92874
GO:0008017	microtubule binding	molecular_function	7	1	269	141	14462	0.930079
GO:0006355	regulation of transcription, DNA-templated	biological_process	8	5	269	464	14462	0.936032
GO:0006886	intracellular protein transport	biological_process	10	1	269	153	14462	0.944314
GO:0005634	nucleus	cellular_component	6	33	269	2252	14462	0.948103
GO:0005829	cytosol	cellular_component	6	13	269	1023	14462	0.948137
GO:0007275	multicellular organism development	biological_process	4	1	269	164	14462	0.954809
GO:0005739	mitochondrion	cellular_component	6	8	269	714	14462	0.958568
GO:0005813	centrosome	cellular_component	7	2	269	282	14462	0.96928
GO:0003779	actin binding	molecular_function	6	1	269	186	14462	0.970253
GO:0008284	positive regulation of cell proliferation	biological_process	7	1	269	193	14462	0.973962
GO:0005524	ATP binding	molecular_function	5	12	269	1041	14462	0.975965
GO:0005575	cellular_component	cellular_component	2	4	269	471	14462	0.977419
GO:0008150	biological_process	biological_process	2	4	269	480	14462	0.980027
GO:0003682	chromatin binding	molecular_function	4	1	269	213	14462	0.98221
GO:0006468	protein phosphorylation	biological_process	9	1	269	253	14462	0.991708
GO:0005654	nucleoplasm	cellular_component	6	10	269	1120	14462	0.997873
GO:0005730	nucleolus	cellular_component	6	2	269	443	14462	0.99793
