# Supplementary material for: Comparative Transcriptome Profiling of mRNA and lncRNA of Ovaries in High and Low Egg Production Performance in Domestic Pigeons (Columba livia)
Source: Front Genet. 2021 Mar 23;12:571325. doi: 10.3389/fgene.2021.571325 (PMC8021926; doi:10.3389/fgene.2021.571325)
Supplement: Supplementary Table 5 — KEGG pathways analysis of differentially mRNAs expression. [file Table_5.xlsx]

## Sheet: Sheet1
Supplymentary Table S5 KEGG pathways analysis of differentially mRNAs expression.
pathway_id	pathway_name	S gene number	TS gene number	B gene number	TB gene number	pvalue
ko05143	African trypanosomiasis	2	116	6	6131	0.00506555
ko05146	Amoebiasis	3	116	19	6131	0.00512663
ko04672	Intestinal immune network for IgA production	4	116	48	6131	0.012479
ko04270	Vascular smooth muscle contraction	7	116	135	6131	0.0136976
ko00591	Linoleic acid metabolism	3	116	31	6131	0.0201828
ko05202	Transcriptional misregulation in cancers	3	116	32	6131	0.0219701
ko00564	Glycerophospholipid metabolism	6	116	116	6131	0.0221871
ko04145	Phagosome	7	116	150	6131	0.0231238
ko00430	Taurine and hypotaurine metabolism	2	116	13	6131	0.0241595
ko04974	Protein digestion and absorption	2	116	13	6131	0.0241595
ko00660	C5-Branched dibasic acid metabolism	1	116	2	6131	0.0374855
ko00981	Insect hormone biosynthesis	1	116	2	6131	0.0374855
ko00770	Pantothenate and CoA biosynthesis	2	116	17	6131	0.0401106
ko02010	ABC transporters	3	116	45	6131	0.0527354
ko04960	Aldosterone-regulated sodium reabsorption	1	116	3	6131	0.0557025
ko00220	Arginine biosynthesis	2	116	22	6131	0.0641101
ko00565	Ether lipid metabolism	3	116	49	6131	0.0648998
ko04977	Vitamin digestion and absorption	1	116	4	6131	0.0735776
ko04961	Endocrine and other factor-regulated calcium reabsorption	1	116	4	6131	0.0735776
ko04920	Adipocytokine signaling pathway	4	116	85	6131	0.0767402
ko00590	Arachidonic acid metabolism	3	116	54	6131	0.0817404
ko00340	Histidine metabolism	2	116	26	6131	0.0859455
ko00561	Glycerolipid metabolism	4	116	89	6131	0.0874934
ko04530	Tight junction	7	116	202	6131	0.0875101
ko04927	Cortisol synthesis and secretion	1	116	5	6131	0.0911171
ko04918	Thyroid hormone synthesis	1	116	5	6131	0.0911171
ko00592	alpha-Linolenic acid metabolism	2	116	27	6131	0.0917116
ko05010	Alzheimer disease	1	116	6	6131	0.108327
ko04726	Serotonergic synapse	1	116	6	6131	0.108327
ko05323	Rheumatoid arthritis	1	116	6	6131	0.108327
ko05330	Allograft rejection	1	116	6	6131	0.108327
ko04640	Hematopoietic cell lineage	1	116	6	6131	0.108327
ko05310	Asthma	1	116	6	6131	0.108327
ko00524	Neomycin, kanamycin and gentamicin biosynthesis	1	116	6	6131	0.108327
ko00010	Glycolysis / Gluconeogenesis	3	116	63	6131	0.116173
ko04924	Renin secretion	1	116	7	6131	0.125215
ko05320	Autoimmune thyroid disease	1	116	7	6131	0.125215
ko04911	Insulin secretion	1	116	7	6131	0.125215
ko04730	Long-term depression	1	116	7	6131	0.125215
ko04750	Inflammatory mediator regulation of TRP channels	1	116	7	6131	0.125215
ko00534	Glycosaminoglycan biosynthesis - heparan sulfate / heparin	2	116	33	6131	0.128409
ko04514	Cell adhesion molecules (CAMs)	5	116	143	6131	0.133743
ko05140	Leishmaniasis	1	116	8	6131	0.141785
ko04971	Gastric acid secretion	1	116	8	6131	0.141785
ko05221	Acute myeloid leukemia	1	116	8	6131	0.141785
ko05016	Huntington disease	1	116	8	6131	0.141785
ko04972	Pancreatic secretion	1	116	8	6131	0.141785
ko04928	Parathyroid hormone synthesis, secretion and action	1	116	8	6131	0.141785
ko05340	Primary immunodeficiency	1	116	8	6131	0.141785
ko04657	IL-17 signaling pathway	1	116	8	6131	0.141785
ko04080	Neuroactive ligand-receptor interaction	10	116	360	6131	0.14242
ko00500	Starch and sucrose metabolism	2	116	37	6131	0.154467
ko04015	Rap1 signaling pathway	2	116	37	6131	0.154467
ko04720	Long-term potentiation	1	116	9	6131	0.158044
ko04725	Cholinergic synapse	1	116	9	6131	0.158044
ko05150	Staphylococcus aureus infection	1	116	10	6131	0.173997
ko05142	Chagas disease (American trypanosomiasis)	1	116	10	6131	0.173997
ko04934	Cushing syndrome	1	116	10	6131	0.173997
ko00051	Fructose and mannose metabolism	2	116	40	6131	0.174622
ko00052	Galactose metabolism	2	116	41	6131	0.181433
ko04925	Aldosterone synthesis and secretion	1	116	11	6131	0.189651
ko04915	Estrogen signaling pathway	1	116	11	6131	0.189651
ko04922	Glucagon signaling pathway	1	116	11	6131	0.189651
ko00260	Glycine, serine and threonine metabolism	2	116	44	6131	0.202089
ko04071	Sphingolipid signaling pathway	1	116	12	6131	0.20501
ko04713	Circadian entrainment	1	116	12	6131	0.20501
ko05132	Salmonella infection	3	116	84	6131	0.212079
ko05200	Pathways in cancer	2	116	46	6131	0.216007
ko00140	Steroid hormone biosynthesis	2	116	46	6131	0.216007
ko04970	Salivary secretion	1	116	13	6131	0.220081
ko05206	MicroRNAs in cancer	1	116	13	6131	0.220081
ko04020	Calcium signaling pathway	6	116	217	6131	0.227527
ko04650	Natural killer cell mediated cytotoxicity	1	116	14	6131	0.234869
ko04666	Fc gamma R-mediated phagocytosis	1	116	14	6131	0.234869
ko04724	Glutamatergic synapse	1	116	14	6131	0.234869
ko00830	Retinol metabolism	2	116	50	6131	0.244075
ko03320	PPAR signaling pathway	3	116	91	6131	0.247209
ko05162	Measles	1	116	15	6131	0.249378
ko04662	B cell receptor signaling pathway	1	116	16	6131	0.263615
ko04723	Retrograde endocannabinoid signaling	1	116	16	6131	0.263615
ko04072	Phospholipase D signaling pathway	1	116	17	6131	0.277584
ko04664	Fc epsilon RI signaling pathway	1	116	17	6131	0.277584
ko04064	NF-kappa B signaling pathway	1	116	17	6131	0.277584
ko05163	Human cytomegalovirus infection	1	116	17	6131	0.277584
ko04611	Platelet activation	1	116	18	6131	0.29129
ko04728	Dopaminergic synapse	1	116	18	6131	0.29129
ko05416	Viral myocarditis	1	116	18	6131	0.29129
ko04740	Olfactory transduction	1	116	18	6131	0.29129
ko04022	cGMP - PKG signaling pathway	1	116	20	6131	0.317934
ko00670	One carbon pool by folate	1	116	20	6131	0.317934
ko05205	Proteoglycans in cancer	1	116	20	6131	0.317934
ko04921	Oxytocin signaling pathway	1	116	20	6131	0.317934
ko05414	Dilated cardiomyopathy (DCM)	1	116	21	6131	0.330881
ko05152	Tuberculosis	1	116	22	6131	0.343585
ko05169	Epstein-Barr virus infection	1	116	23	6131	0.356049
ko00100	Steroid biosynthesis	1	116	23	6131	0.356049
ko04370	VEGF signaling pathway	2	116	66	6131	0.356206
ko04151	PI3K-Akt signaling pathway	1	116	26	6131	0.392051
ko04060	Cytokine-cytokine receptor interaction	5	116	217	6131	0.392285
ko00030	Pentose phosphate pathway	1	116	28	6131	0.414937
ko05322	Systemic lupus erythematosus	1	116	28	6131	0.414937
ko00040	Pentose and glucuronate interconversions	1	116	29	6131	0.426057
ko00512	Mucin type O-glycan biosynthesis	1	116	30	6131	0.436968
ko05164	Influenza A	3	116	132	6131	0.458105
ko00650	Butanoate metabolism	1	116	32	6131	0.458176
ko04744	Phototransduction	1	116	32	6131	0.458176
ko00410	beta-Alanine metabolism	1	116	33	6131	0.468481
ko00020	Citrate cycle (TCA cycle)	1	116	34	6131	0.478592
ko04540	Gap junction	2	116	87	6131	0.493215
ko04910	Insulin signaling pathway	3	116	140	6131	0.497121
ko04130	SNARE interactions in vesicular transport	1	116	36	6131	0.498245
ko04621	NOD-like receptor signaling pathway	3	116	141	6131	0.501903
ko04012	ErbB signaling pathway	2	116	91	6131	0.517233
ko00790	Folate biosynthesis	1	116	39	6131	0.526356
ko04620	Toll-like receptor signaling pathway	2	116	96	6131	0.54619
ko04912	GnRH signaling pathway	2	116	98	6131	0.557433
ko04623	Cytosolic DNA-sensing pathway	1	116	44	6131	0.569779
ko00250	Alanine, aspartate and glutamate metabolism	1	116	44	6131	0.569779
ko04014	Ras signaling pathway	1	116	45	6131	0.577978
ko04261	Adrenergic signaling in cardiomyocytes	3	116	159	6131	0.583758
ko00480	Glutathione metabolism	1	116	46	6131	0.586022
ko00620	Pyruvate metabolism	1	116	48	6131	0.601656
ko00330	Arginine and proline metabolism	1	116	49	6131	0.609252
ko04340	Hedgehog signaling pathway	1	116	50	6131	0.616705
ko00520	Amino sugar and nucleotide sugar metabolism	1	116	53	6131	0.638228
ko00190	Oxidative phosphorylation	2	116	114	6131	0.640245
ko00630	Glyoxylate and dicarboxylate metabolism	1	116	55	6131	0.651906
ko04010	MAPK signaling pathway	5	116	292	6131	0.65432
ko04512	ECM-receptor interaction	2	116	121	6131	0.672496
ko04137	Mitophagy - animal	1	116	61	6131	0.689939
ko00230	Purine metabolism	3	116	189	6131	0.700051
ko04622	RIG-I-like receptor signaling pathway	1	116	63	6131	0.701678
ko00983	Drug metabolism - other enzymes	1	116	65	6131	0.712976
ko03040	Spliceosome	2	116	134	6131	0.726196
ko04210	Apoptosis	2	116	136	6131	0.73377
ko05168	Herpes simplex infection	2	116	136	6131	0.73377
ko04260	Cardiac muscle contraction	1	116	75	6131	0.763407
ko04115	p53 signaling pathway	1	116	78	6131	0.776746
ko04310	Wnt signaling pathway	2	116	155	6131	0.797262
ko04520	Adherens junction	1	116	88	6131	0.81605
ko04350	TGF-beta signaling pathway	1	116	90	6131	0.823045
ko04933	AGE-RAGE signaling pathway in diabetic complications	1	116	97	6131	0.845514
ko00240	Pyrimidine metabolism	1	116	106	6131	0.870292
ko04916	Melanogenesis	1	116	115	6131	0.891125
ko00310	Lysine degradation	1	116	120	6131	0.901228
ko04144	Endocytosis	3	116	278	6131	0.903119
ko04217	Necroptosis	1	116	128	6131	0.915493
ko04140	Autophagy - animal	1	116	136	6131	0.927714
ko04142	Lysosome	1	116	141	6131	0.934444
ko04068	FoxO signaling pathway	1	116	142	6131	0.935713
ko04810	Regulation of actin cytoskeleton	2	116	230	6131	0.936301
ko04510	Focal adhesion	2	116	231	6131	0.937321
ko04371	Apelin signaling pathway	1	116	146	6131	0.940552
ko04218	Cellular senescence	1	116	157	6131	0.952076
ko04120	Ubiquitin mediated proteolysis	1	116	157	6131	0.952076
ko04150	mTOR signaling pathway	1	116	159	6131	0.953919
