# Supplementary material for: Comparative Transcriptome Profiling of mRNA and lncRNA of Ovaries in High and Low Egg Production Performance in Domestic Pigeons (Columba livia)
Source: Front Genet. 2021 Mar 23;12:571325. doi: 10.3389/fgene.2021.571325 (PMC8021926; doi:10.3389/fgene.2021.571325)
Supplement: Supplementary Table 6 — GO terms analysis of differentially lncRNAs expression. [file Table_6.xlsx]

## Sheet: Sheet1
Supplymentary Table S6 GO terms analysis of differentially lncRNAs expression.
GO_ID	GO_Term	GO_function	GO_class	S gene number	TS gene number	B gene number	TB gene number	pvalue
GO:0035498	carnosine metabolic process	biological_process	8	2	18	2	1038	0.000284279
GO:0019674	NAD metabolic process	biological_process	4	2	18	2	1038	0.000284279
GO:0030735	carnosine N-methyltransferase activity	molecular_function	8	2	18	2	1038	0.000284279
GO:0050262	ribosylnicotinamide kinase activity	molecular_function	7	2	18	2	1038	0.000284279
GO:0009435	NAD biosynthetic process	biological_process	10	2	18	2	1038	0.000284279
GO:0061769	ribosylnicotinate kinase activity	molecular_function	7	2	18	2	1038	0.000284279
GO:0032259	methylation	biological_process	4	3	18	10	1038	0.000488043
GO:0001503	ossification	biological_process	4	2	18	3	1038	0.000844057
GO:0004862	cAMP-dependent protein kinase inhibitor activity	molecular_function	9	2	18	4	1038	0.00167074
GO:2000480	negative regulation of cAMP-dependent protein kinase activity	biological_process	13	2	18	4	1038	0.00167074
GO:0051216	cartilage development	biological_process	6	2	18	4	1038	0.00167074
GO:0005201	extracellular matrix structural constituent	molecular_function	4	2	18	6	1038	0.00409142
GO:0030154	cell differentiation	biological_process	5	2	18	7	1038	0.00566915
GO:0031012	extracellular matrix	cellular_component	4	2	18	8	1038	0.00748127
GO:0007218	neuropeptide signaling pathway	biological_process	6	2	18	12	1038	0.0169225
GO:0043005	neuron projection	cellular_component	5	2	18	12	1038	0.0169225
GO:0016310	phosphorylation	biological_process	7	2	18	12	1038	0.0169225
GO:0046373	L-arabinose metabolic process	biological_process	9	1	18	1	1038	0.017341
GO:0004359	glutaminase activity	molecular_function	7	1	18	1	1038	0.017341
GO:0006537	glutamate biosynthetic process	biological_process	12	1	18	1	1038	0.017341
GO:0046725	negative regulation by virus of viral protein levels in host cell	biological_process	8	1	18	1	1038	0.017341
GO:0046556	alpha-L-arabinofuranosidase activity	molecular_function	7	1	18	1	1038	0.017341
GO:0060333	interferon-gamma-mediated signaling pathway	biological_process	7	1	18	1	1038	0.017341
GO:0005164	tumor necrosis factor receptor binding	molecular_function	8	1	18	1	1038	0.017341
GO:0033209	tumor necrosis factor-mediated signaling pathway	biological_process	7	1	18	1	1038	0.017341
GO:0006543	glutamine catabolic process	biological_process	12	1	18	1	1038	0.017341
GO:0061326	renal tubule development	biological_process	6	1	18	1	1038	0.017341
GO:0035458	cellular response to interferon-beta	biological_process	8	1	18	1	1038	0.017341
GO:0005829	cytosol	cellular_component	6	4	18	66	1038	0.023194
GO:1904355	positive regulation of telomere capping	biological_process	11	1	18	2	1038	0.0343978
GO:0007259	JAK-STAT cascade	biological_process	7	1	18	2	1038	0.0343978
GO:0042308	negative regulation of protein import into nucleus	biological_process	10	1	18	2	1038	0.0343978
GO:0046539	histamine N-methyltransferase activity	molecular_function	8	1	18	2	1038	0.0343978
GO:0031625	ubiquitin protein ligase binding	molecular_function	7	2	18	18	1038	0.0368852
GO:1901896	positive regulation of calcium-transporting ATPase activity	biological_process	9	1	18	3	1038	0.0511747
GO:0045475	locomotor rhythm	biological_process	5	1	18	3	1038	0.0511747
GO:0090204	protein localization to nuclear pore	biological_process	10	1	18	3	1038	0.0511747
GO:0034236	protein kinase A catalytic subunit binding	molecular_function	8	1	18	3	1038	0.0511747
GO:0031466	Cul5-RING ubiquitin ligase complex	cellular_component	7	1	18	3	1038	0.0511747
GO:0001708	cell fate specification	biological_process	5	1	18	3	1038	0.0511747
GO:0000979	RNA polymerase II core promoter sequence-specific DNA binding	molecular_function	10	1	18	3	1038	0.0511747
GO:0001664	G-protein coupled receptor binding	molecular_function	6	1	18	3	1038	0.0511747
GO:0006513	protein monoubiquitination	biological_process	12	1	18	3	1038	0.0511747
GO:0043224	nuclear SCF ubiquitin ligase complex	cellular_component	7	1	18	3	1038	0.0511747
GO:0038003	opioid receptor signaling pathway	biological_process	6	1	18	3	1038	0.0511747
GO:0030578	PML body organization	biological_process	8	1	18	3	1038	0.0511747
GO:0001626	nociceptin receptor activity	molecular_function	8	1	18	3	1038	0.0511747
GO:0031464	Cul4A-RING E3 ubiquitin ligase complex	cellular_component	8	1	18	3	1038	0.0511747
GO:1903955	positive regulation of protein targeting to mitochondrion	biological_process	10	1	18	3	1038	0.0511747
GO:0019788	NEDD8 transferase activity	molecular_function	6	1	18	3	1038	0.0511747
GO:0045759	negative regulation of action potential	biological_process	6	1	18	3	1038	0.0511747
GO:0005634	nucleus	cellular_component	6	6	18	173	1038	0.0635769
GO:0007187	G-protein coupled receptor signaling pathway, coupled to cyclic nucleotide second messenger	biological_process	6	1	18	4	1038	0.067676
GO:0043433	negative regulation of DNA binding transcription factor activity	biological_process	6	1	18	4	1038	0.067676
GO:0001937	negative regulation of endothelial cell proliferation	biological_process	9	1	18	4	1038	0.067676
GO:0043124	negative regulation of I-kappaB kinase/NF-kappaB signaling	biological_process	10	1	18	4	1038	0.067676
GO:0031465	Cul4B-RING E3 ubiquitin ligase complex	cellular_component	8	1	18	4	1038	0.067676
GO:0019233	sensory perception of pain	biological_process	7	1	18	4	1038	0.067676
GO:0097602	cullin family protein binding	molecular_function	5	1	18	4	1038	0.067676
GO:0042923	neuropeptide binding	molecular_function	6	1	18	4	1038	0.067676
GO:0080008	Cul4-RING E3 ubiquitin ligase complex	cellular_component	7	1	18	4	1038	0.067676
GO:0031017	exocrine pancreas development	biological_process	7	1	18	4	1038	0.067676
GO:0045116	protein neddylation	biological_process	11	1	18	4	1038	0.067676
GO:0031462	Cul2-RING ubiquitin ligase complex	cellular_component	7	1	18	4	1038	0.067676
GO:0043392	negative regulation of DNA binding	biological_process	7	1	18	4	1038	0.067676
GO:0086004	regulation of cardiac muscle cell contraction	biological_process	11	1	18	4	1038	0.067676
GO:0015459	potassium channel regulator activity	molecular_function	6	1	18	4	1038	0.067676
GO:0010389	regulation of G2/M transition of mitotic cell cycle	biological_process	9	1	18	4	1038	0.067676
GO:0031467	Cul7-RING ubiquitin ligase complex	cellular_component	7	1	18	4	1038	0.067676
GO:0032212	positive regulation of telomere maintenance via telomerase	biological_process	12	1	18	4	1038	0.067676
GO:0051973	positive regulation of telomerase activity	biological_process	8	1	18	4	1038	0.067676
GO:0007193	adenylate cyclase-inhibiting G-protein coupled receptor signaling pathway	biological_process	8	1	18	5	1038	0.083906
GO:0032436	positive regulation of proteasomal ubiquitin-dependent protein catabolic process	biological_process	12	1	18	5	1038	0.083906
GO:0031386	protein tag	molecular_function	3	1	18	5	1038	0.083906
GO:0034450	ubiquitin-ubiquitin ligase activity	molecular_function	8	1	18	5	1038	0.083906
GO:1902260	negative regulation of delayed rectifier potassium channel activity	biological_process	10	1	18	5	1038	0.083906
GO:0016605	PML body	cellular_component	8	1	18	5	1038	0.083906
GO:0031334	positive regulation of protein complex assembly	biological_process	7	1	18	5	1038	0.083906
GO:0000785	chromatin	cellular_component	6	1	18	5	1038	0.083906
GO:0008076	voltage-gated potassium channel complex	cellular_component	9	1	18	5	1038	0.083906
GO:0007605	sensory perception of sound	biological_process	8	1	18	5	1038	0.083906
GO:0060021	palate development	biological_process	5	1	18	5	1038	0.083906
GO:0061178	regulation of insulin secretion involved in cellular response to glucose stimulus	biological_process	6	1	18	5	1038	0.083906
GO:0005515	protein binding	molecular_function	4	3	18	65	1038	0.0974606
GO:0016925	protein sumoylation	biological_process	11	1	18	6	1038	0.0998689
GO:0007204	positive regulation of cytosolic calcium ion concentration	biological_process	13	1	18	6	1038	0.0998689
GO:0031492	nucleosomal DNA binding	molecular_function	8	1	18	6	1038	0.0998689
GO:0031146	SCF-dependent proteasomal ubiquitin-dependent protein catabolic process	biological_process	12	1	18	7	1038	0.115569
GO:0031463	Cul3-RING ubiquitin ligase complex	cellular_component	7	1	18	7	1038	0.115569
GO:0050821	protein stabilization	biological_process	6	1	18	7	1038	0.115569
GO:0008344	adult locomotory behavior	biological_process	5	1	18	7	1038	0.115569
GO:0019899	enzyme binding	molecular_function	5	1	18	7	1038	0.115569
GO:0061630	ubiquitin protein ligase activity	molecular_function	7	1	18	7	1038	0.115569
GO:0007420	brain development	biological_process	6	1	18	7	1038	0.115569
GO:0005759	mitochondrial matrix	cellular_component	7	1	18	7	1038	0.115569
GO:0005576	extracellular region	cellular_component	3	2	18	36	1038	0.126446
GO:0098792	xenophagy	biological_process	9	1	18	8	1038	0.13101
GO:0016525	negative regulation of angiogenesis	biological_process	8	1	18	8	1038	0.13101
GO:0051260	protein homooligomerization	biological_process	8	1	18	9	1038	0.146196
GO:0005730	nucleolus	cellular_component	6	2	18	41	1038	0.156482
GO:0044325	ion channel binding	molecular_function	5	1	18	10	1038	0.161132
GO:0005198	structural molecule activity	molecular_function	3	1	18	10	1038	0.161132
GO:0002230	positive regulation of defense response to virus by host	biological_process	9	1	18	11	1038	0.17582
GO:0051091	positive regulation of DNA binding transcription factor activity	biological_process	6	1	18	12	1038	0.190265
GO:0046872	metal ion binding	molecular_function	6	2	18	48	1038	0.200649
GO:0031965	nuclear membrane	cellular_component	5	1	18	13	1038	0.204471
GO:0000790	nuclear chromatin	cellular_component	7	1	18	13	1038	0.204471
GO:0045944	positive regulation of transcription by RNA polymerase II	biological_process	10	2	18	54	1038	0.23975
GO:0048471	perinuclear region of cytoplasm	cellular_component	6	1	18	16	1038	0.24569
GO:0000978	RNA polymerase II proximal promoter sequence-specific DNA binding	molecular_function	10	1	18	18	1038	0.272039
GO:0008134	transcription factor binding	molecular_function	5	1	18	19	1038	0.284885
GO:0007268	chemical synaptic transmission	biological_process	9	1	18	20	1038	0.297517
GO:0007186	G-protein coupled receptor signaling pathway	biological_process	5	1	18	22	1038	0.322152
GO:0005654	nucleoplasm	cellular_component	6	2	18	68	1038	0.332327
GO:0070062	extracellular exosome	cellular_component	7	3	18	118	1038	0.33612
GO:0005509	calcium ion binding	molecular_function	7	2	18	71	1038	0.352022
GO:0003723	RNA binding	molecular_function	6	1	18	25	1038	0.357579
GO:0000166	nucleotide binding	molecular_function	5	1	18	26	1038	0.368994
GO:0005524	ATP binding	molecular_function	5	2	18	74	1038	0.371571
GO:0006351	transcription, DNA-templated	biological_process	8	1	18	34	1038	0.453662
GO:0000122	negative regulation of transcription by RNA polymerase II	biological_process	10	1	18	36	1038	0.473086
GO:0005737	cytoplasm	cellular_component	5	4	18	204	1038	0.484695
GO:0042803	protein homodimerization activity	molecular_function	6	1	18	38	1038	0.491856
GO:0008270	zinc ion binding	molecular_function	8	1	18	49	1038	0.584307
GO:0005887	integral component of plasma membrane	cellular_component	6	1	18	71	1038	0.723708
GO:0016021	integral component of membrane	cellular_component	5	1	18	273	1038	0.996099
