# Supplementary material for: Comparative Transcriptome Profiling of mRNA and lncRNA of Ovaries in High and Low Egg Production Performance in Domestic Pigeons (Columba livia)
Source: Front Genet. 2021 Mar 23;12:571325. doi: 10.3389/fgene.2021.571325 (PMC8021926; doi:10.3389/fgene.2021.571325)
Supplement: Supplementary Table 7 — KEGG pathways analysis of differentially lncRNAs expression. [file Table_7.xlsx]

## Sheet: Sheet1
Supplymentary Table S7 KEGG pathways analysis of differentially lncRNAs expression.
pathway_id	pathway_name	S gene number	TS gene number	B gene number	TB gene number	pvalue
ko00340	Histidine metabolism	3	10	6	444	0.000159784
ko00760	Nicotinate and nicotinamide metabolism	2	10	4	444	0.00267955
ko05165	Human papillomavirus infection	1	10	1	444	0.0225225
ko00471	D-Glutamine and D-glutamate metabolism	1	10	1	444	0.0225225
ko04611	Platelet activation	1	10	2	444	0.0445875
ko04151	PI3K-Akt signaling pathway	1	10	2	444	0.0445875
ko00220	Arginine biosynthesis	1	10	3	444	0.0662031
ko00250	Alanine, aspartate and glutamate metabolism	1	10	3	444	0.0662031
ko04610	Complement and coagulation cascades	1	10	3	444	0.0662031
ko05034	Alcoholism	1	10	4	444	0.0873777
ko04933	AGE-RAGE signaling pathway in diabetic complications	1	10	6	444	0.128435
ko04512	ECM-receptor interaction	1	10	6	444	0.128435
ko04110	Cell cycle	1	10	6	444	0.128435
ko04350	TGF-beta signaling pathway	1	10	7	444	0.148334
ko04625	C-type lectin receptor signaling pathway	1	10	8	444	0.167823
ko03420	Nucleotide excision repair	1	10	9	444	0.18691
ko04114	Oocyte meiosis	1	10	10	444	0.205601
ko04621	NOD-like receptor signaling pathway	1	10	11	444	0.223905
ko03320	PPAR signaling pathway	1	10	11	444	0.223905
ko04217	Necroptosis	1	10	11	444	0.223905
ko04620	Toll-like receptor signaling pathway	1	10	13	444	0.259379
ko04141	Protein processing in endoplasmic reticulum	1	10	13	444	0.259379
ko05164	Influenza A	1	10	13	444	0.259379
ko04310	Wnt signaling pathway	1	10	14	444	0.276563
ko03013	RNA transport	1	10	15	444	0.293387
ko04120	Ubiquitin mediated proteolysis	1	10	15	444	0.293387
ko04510	Focal adhesion	1	10	18	444	0.341768
ko05168	Herpes simplex infection	1	10	18	444	0.341768
ko04080	Neuroactive ligand-receptor interaction	1	10	28	444	0.482278
