# Supplementary material for: Comparative Transcriptome Profiling of mRNA and lncRNA of Ovaries in High and Low Egg Production Performance in Domestic Pigeons (Columba livia)
Source: Front Genet. 2021 Mar 23;12:571325. doi: 10.3389/fgene.2021.571325 (PMC8021926; doi:10.3389/fgene.2021.571325)
Supplement: Supplementary Table 8 — LncRNAs-mRNAs significantly correlated pairs. [file Table_8.XLSX]

## Sheet: Sheet1
Supplymentary Table-S8 LncRNAs-mRNAs significantly correlated pairs
mRNA			lncRNA
transcript_name	gene_id	gene_name	transcript_name	gene_id	gene_name	Pearson Correlation Coefficient	p-value
MSTRG.7735.3	MSTRG.7735	TRIM47	MSTRG.7735.3	MSTRG.7735	TRIM47	1	0.029877
MSTRG.7735.1	MSTRG.7735	TRIM47	MSTRG.7735.3	MSTRG.7735	TRIM47	-0.768687	0.00488552
MSTRG.27179.1	MSTRG.27179	.	MSTRG.27179.1	MSTRG.27179	.	1	0.0415568
MSTRG.88.13	MSTRG.88	LOC110359864	MSTRG.88.13	MSTRG.88	LOC110359864	1	0.03922
MSTRG.88.6	MSTRG.88	LOC110359864	MSTRG.88.13	MSTRG.88	LOC110359864	-0.438689	0.0148533
MSTRG.88.9	MSTRG.88	LOC110359864	MSTRG.88.13	MSTRG.88	LOC110359864	-0.425578	0.00871674
MSTRG.43.1	MSTRG.43	CXCL12	MSTRG.43.8	MSTRG.43	CXCL12	-0.680582	0.0346829
MSTRG.43.8	MSTRG.43	CXCL12	MSTRG.43.8	MSTRG.43	CXCL12	1	0.0452543
MSTRG.43.4	MSTRG.43	CXCL12	MSTRG.43.8	MSTRG.43	CXCL12	-0.70576	0.0278634
MSTRG.28060.6	MSTRG.28060	.	MSTRG.28060.6	MSTRG.28060	.	1	0.00201285
MSTRG.5954.2	MSTRG.5954	BACH2	MSTRG.5954.2	MSTRG.5954	BACH2	1	0.00652487
MSTRG.11844.2	MSTRG.11844	.	MSTRG.11844.2	MSTRG.11844	.	1	0.00106274
MSTRG.22771.2	MSTRG.22771	ZCCHC10	MSTRG.22771.2	MSTRG.22771	ZCCHC10	1	0.0389512
MSTRG.28612.4	MSTRG.28612	.	MSTRG.28612.4	MSTRG.28612	.	1	0.00986745
MSTRG.28612.1	MSTRG.28612	.	MSTRG.28612.4	MSTRG.28612	.	0.874875	0.0100415
MSTRG.2346.2	MSTRG.2346	PPDPF	MSTRG.2346.2	MSTRG.2346	PPDPF	1	0.00447943
MSTRG.27450.6	MSTRG.27450	SLC48A1	MSTRG.27450.6	MSTRG.27450	SLC48A1	1	0.00357231
MSTRG.7894.4	MSTRG.7894	FOXK2	MSTRG.7894.4	MSTRG.7894	FOXK2	1	0.000134632
MSTRG.29753.2	MSTRG.29753	.	MSTRG.29753.2	MSTRG.29753	.	1	0.0212268
MSTRG.26754.6	MSTRG.26754	LOC110356206	MSTRG.26754.6	MSTRG.26754	LOC110356206	1	0.0379
MSTRG.14139.2	MSTRG.14139	.	MSTRG.14139.2	MSTRG.14139	.	1	0.0312667
MSTRG.28598.1	MSTRG.28598	.	MSTRG.28598.1	MSTRG.28598	.	1	0.00551749
MSTRG.27829.5	MSTRG.27829	.	MSTRG.27829.5	MSTRG.27829	.	1	0.00905129
MSTRG.1981.6	MSTRG.1981	LOC110366084	MSTRG.1981.6	MSTRG.1981	LOC110366084	1	0.0375093
rna4396	MSTRG.1981	LOC110366084	MSTRG.1981.6	MSTRG.1981	LOC110366084	0.976473	0.00265821
MSTRG.1477.14	MSTRG.1477	LOC110363298	MSTRG.1477.14	MSTRG.1477	LOC110363298	1	0.0172852
MSTRG.12000.2	MSTRG.12000	LOC110361135	MSTRG.12000.2	MSTRG.12000	LOC110361135	1	0.00777513
MSTRG.27364.3	MSTRG.27364	LOC102096404	MSTRG.27364.3	MSTRG.27364	LOC102096404	1	0.0147753
MSTRG.43.1	MSTRG.43	CXCL12	MSTRG.43.4	MSTRG.43	CXCL12	0.988073	0.0413453
MSTRG.43.8	MSTRG.43	CXCL12	MSTRG.43.4	MSTRG.43	CXCL12	-0.70576	0.00288046
MSTRG.43.4	MSTRG.43	CXCL12	MSTRG.43.4	MSTRG.43	CXCL12	1	0.030528
MSTRG.18204.3	MSTRG.18204	LOC110364106	MSTRG.18204.3	MSTRG.18204	LOC110364106	1	0.0496333
MSTRG.3616.2	MSTRG.3616	.	MSTRG.3616.2	MSTRG.3616	.	1	0.0217855
MSTRG.9509.3	MSTRG.9509	.	MSTRG.9509.3	MSTRG.9509	.	1	0.00674922
MSTRG.26790.3	MSTRG.26790	MGP	MSTRG.26790.3	MSTRG.26790	MGP	1	0.0106728
MSTRG.26790.1	MSTRG.26790	MGP	MSTRG.26790.3	MSTRG.26790	MGP	-0.426434	0.000144331
MSTRG.26790.3	MSTRG.26790	MGP	MSTRG.26790.1	MSTRG.26790	MGP	-0.426434	0.0103091
MSTRG.26790.1	MSTRG.26790	MGP	MSTRG.26790.1	MSTRG.26790	MGP	1	0.0339953
MSTRG.26084.3	MSTRG.26084	LOC110355987	MSTRG.26084.3	MSTRG.26084	LOC110355987	1	0.00230002
MSTRG.18015.14	MSTRG.18015	LOC110364013	MSTRG.18015.14	MSTRG.18015	LOC110364013	1	0.0369623
MSTRG.10458.3	MSTRG.10458	LOC110360502	MSTRG.10458.3	MSTRG.10458	LOC110360502	1	0.019529
MSTRG.2545.2	MSTRG.2545	PTPRD	MSTRG.2545.2	MSTRG.2545	PTPRD	1	0.0438239
MSTRG.2545.3	MSTRG.2545	PTPRD	MSTRG.2545.2	MSTRG.2545	PTPRD	0.982187	0.00779673
MSTRG.15386.4	MSTRG.15386	DIP2B	MSTRG.15386.4	MSTRG.15386	DIP2B	1	0.0438409
MSTRG.15386.5	MSTRG.15386	DIP2B	MSTRG.15386.4	MSTRG.15386	DIP2B	0.392663	0.0387537
MSTRG.15386.1	MSTRG.15386	DIP2B	MSTRG.15386.4	MSTRG.15386	DIP2B	-0.350476	0.00173447
MSTRG.16999.3	MSTRG.16999	LOC110363602	MSTRG.16999.3	MSTRG.16999	LOC110363602	1	0.0310457
MSTRG.2579.2	MSTRG.2579	.	MSTRG.2579.2	MSTRG.2579	.	1	0.00358633
MSTRG.2579.1	MSTRG.2579	.	MSTRG.2579.2	MSTRG.2579	.	-0.963713	0.002629
MSTRG.27856.2	MSTRG.27856	.	MSTRG.27856.2	MSTRG.27856	.	1	0.0196599
MSTRG.11114.4	MSTRG.11114	.	MSTRG.11114.4	MSTRG.11114	.	1	0.0239148
MSTRG.26921.2	MSTRG.26921	LOC110356260	MSTRG.26921.2	MSTRG.26921	LOC110356260	1	0.00113108
rna50592	MSTRG.26921	LOC110356260	MSTRG.26921.2	MSTRG.26921	LOC110356260	0.935883	0.00334033
MSTRG.17463.28	MSTRG.17463	LOC110363756	MSTRG.17463.28	MSTRG.17463	LOC110363756	1	0.00912829
MSTRG.27233.1	MSTRG.27233	.	MSTRG.27233.1	MSTRG.27233	.	1	0.00459103
MSTRG.23707.5	MSTRG.23707	RBM18	MSTRG.23707.5	MSTRG.23707	RBM18	1	0.0485556
MSTRG.15386.4	MSTRG.15386	DIP2B	MSTRG.15386.5	MSTRG.15386	DIP2B	0.392663	0.016519
MSTRG.15386.5	MSTRG.15386	DIP2B	MSTRG.15386.5	MSTRG.15386	DIP2B	1	0.0037446
MSTRG.15386.1	MSTRG.15386	DIP2B	MSTRG.15386.5	MSTRG.15386	DIP2B	-0.286346	0.0278895
MSTRG.3415.1	MSTRG.3415	.	MSTRG.3415.1	MSTRG.3415	.	1	0.00616096
MSTRG.24606.1	MSTRG.24606	LOC110355452	MSTRG.24606.1	MSTRG.24606	LOC110355452	1	0.0434161
MSTRG.18396.3	MSTRG.18396	.	MSTRG.18396.3	MSTRG.18396	.	1	0.00861194
MSTRG.17393.1	MSTRG.17393	.	MSTRG.17393.1	MSTRG.17393	.	1	0.0024366
MSTRG.27467.1	MSTRG.27467	.	MSTRG.27467.1	MSTRG.27467	.	1	0.0226681
MSTRG.21460.46	MSTRG.21460	LOC102086000	MSTRG.21460.46	MSTRG.21460	LOC102086000	1	0.0495035
MSTRG.13393.5	MSTRG.13393	LOC110361853	MSTRG.13393.5	MSTRG.13393	LOC110361853	1	0.0188304
MSTRG.9496.2	MSTRG.9496	.	MSTRG.9496.2	MSTRG.9496	.	1	0.0431161
MSTRG.25169.2	MSTRG.25169	.	MSTRG.25169.2	MSTRG.25169	.	1	0.0311194
MSTRG.28017.2	MSTRG.28017	.	MSTRG.28017.2	MSTRG.28017	.	1	0.0150816
MSTRG.14946.1	MSTRG.14946	TMEM263	MSTRG.14946.1	MSTRG.14946	TMEM263	1	0.0399011
MSTRG.632.2	MSTRG.632	LOC110358602	MSTRG.632.2	MSTRG.632	LOC110358602	1	0.039035
MSTRG.21463.4	MSTRG.21463	LOC110365586	MSTRG.21463.4	MSTRG.21463	LOC110365586	1	0.0446538
MSTRG.5445.2	MSTRG.5445	.	MSTRG.5445.2	MSTRG.5445	.	1	0.0124313
MSTRG.1123.4	MSTRG.1123	LOC110361312	MSTRG.1123.4	MSTRG.1123	LOC110361312	1	0.0469329
MSTRG.6889.1	MSTRG.6889	LOC110358909	MSTRG.6889.1	MSTRG.6889	LOC110358909	1	0.0143605
MSTRG.19695.3	MSTRG.19695	LOC102090600	MSTRG.19695.3	MSTRG.19695	LOC102090600	1	0.0234263
MSTRG.19557.1	MSTRG.19557	LOC102092424	MSTRG.19557.1	MSTRG.19557	LOC102092424	1	0.0181144
MSTRG.26867.2	MSTRG.26867	.	MSTRG.26867.2	MSTRG.26867	.	1	0.0169059
MSTRG.26332.1	MSTRG.26332	LOC110356058	MSTRG.26332.1	MSTRG.26332	LOC110356058	1	0.0021342
MSTRG.20871.6	MSTRG.20871	SUMO1	MSTRG.20871.6	MSTRG.20871	SUMO1	1	0.0414106
MSTRG.27898.1	MSTRG.27898	.	MSTRG.27898.1	MSTRG.27898	.	1	0.0245083
MSTRG.1878.2	MSTRG.1878	LOC110365568	MSTRG.1878.2	MSTRG.1878	LOC110365568	1	0.00635587
MSTRG.28160.1	MSTRG.28160	.	MSTRG.28160.1	MSTRG.28160	.	1	0.00279554
MSTRG.4317.2	MSTRG.4317	GATB	MSTRG.4317.2	MSTRG.4317	GATB	1	0.0364298
MSTRG.6188.13	MSTRG.6188	LOC102090166	MSTRG.6188.13	MSTRG.6188	LOC102090166	1	0.0419524
MSTRG.2428.14	MSTRG.2428	LOC110356617	MSTRG.2428.14	MSTRG.2428	LOC110356617	1	0.0233457
MSTRG.2814.2	MSTRG.2814	NELL2	MSTRG.2814.2	MSTRG.2814	NELL2	1	0.0197085
MSTRG.4051.1	MSTRG.4051	.	MSTRG.4051.1	MSTRG.4051	.	1	0.0427645
MSTRG.8493.5	MSTRG.8493	LOC110359582	MSTRG.8493.5	MSTRG.8493	LOC110359582	1	0.00392631
MSTRG.12302.7	MSTRG.12302	CUNH4orf33	MSTRG.12303.1	MSTRG.12303	CUNH4orf33	0.582891	0.00143654
MSTRG.12303.1	MSTRG.12303	CUNH4orf33	MSTRG.12303.1	MSTRG.12303	CUNH4orf33	1	0.0182026
MSTRG.15569.1	MSTRG.15569	LOC110362982	MSTRG.15569.1	MSTRG.15569	LOC110362982	1	0.000177675
MSTRG.19118.4	MSTRG.19118	.	MSTRG.19118.4	MSTRG.19118	.	1	0.0291263
MSTRG.23508.3	MSTRG.23508	.	MSTRG.23508.3	MSTRG.23508	.	1	0.00267431
MSTRG.28176.1	MSTRG.28176	.	MSTRG.28176.1	MSTRG.28176	.	1	0.0115335
MSTRG.22803.2	MSTRG.22803	LOC110366186	MSTRG.22803.2	MSTRG.22803	LOC110366186	1	0.00539245
MSTRG.19108.3	MSTRG.19108	LOC110364491	MSTRG.19108.3	MSTRG.19108	LOC110364491	1	0.00515196
MSTRG.16385.2	MSTRG.16385	LOC110363302	MSTRG.16385.2	MSTRG.16385	LOC110363302	1	0.028704
MSTRG.17497.2	MSTRG.17497	PKIA	MSTRG.17497.2	MSTRG.17497	PKIA	1	0.0418789
MSTRG.9151.17	MSTRG.9151	LOC110359907	MSTRG.9151.17	MSTRG.9151	LOC110359907	1	0.0221248
MSTRG.623.2	MSTRG.623	LOC110358586	MSTRG.623.2	MSTRG.623	LOC110358586	1	0.033656
MSTRG.20152.1	MSTRG.20152	LOC102087418	MSTRG.20152.1	MSTRG.20152	LOC102087418	1	0.047689
MSTRG.28474.1	MSTRG.28474	.	MSTRG.28474.1	MSTRG.28474	.	1	0.0216027
MSTRG.15730.1	MSTRG.15730	LOC110363058	MSTRG.15730.1	MSTRG.15730	LOC110363058	1	0.0486563
MSTRG.21864.8	MSTRG.21864	LOC110365793	MSTRG.21864.8	MSTRG.21864	LOC110365793	1	6.60515e-05
MSTRG.15810.1	MSTRG.15810	LOC110363099	MSTRG.15810.1	MSTRG.15810	LOC110363099	1	0.00282529
MSTRG.16740.2	MSTRG.16740	.	MSTRG.16740.2	MSTRG.16740	.	1	0.00219948
MSTRG.7775.3	MSTRG.7775	KCTD2	MSTRG.7775.3	MSTRG.7775	KCTD2	1	0.038199
MSTRG.7882.1	MSTRG.7882	LOC110359348	MSTRG.7882.1	MSTRG.7882	LOC110359348	1	0.00735452
MSTRG.27023.1	MSTRG.27023	.	MSTRG.27023.1	MSTRG.27023	.	1	0.00284891
MSTRG.27023.2	MSTRG.27023	.	MSTRG.27023.1	MSTRG.27023	.	0.942213	0.0208828
MSTRG.4169.3	MSTRG.4169	FXYD6	MSTRG.4169.3	MSTRG.4169	FXYD6	1	0.0307613
MSTRG.22101.3	MSTRG.22101	LOC110365922	MSTRG.22101.3	MSTRG.22101	LOC110365922	1	0.00545896
MSTRG.22791.2	MSTRG.22791	.	MSTRG.22791.2	MSTRG.22791	.	1	0.0214074
MSTRG.9197.1	MSTRG.9197	LOC102097464	MSTRG.9197.1	MSTRG.9197	LOC102097464	1	0.021304
MSTRG.14241.6	MSTRG.14241	LOC110362382	MSTRG.14241.6	MSTRG.14241	LOC110362382	1	0.0386214
MSTRG.23012.3	MSTRG.23012	.	MSTRG.23012.3	MSTRG.23012	.	1	0.0337497
MSTRG.10027.2	MSTRG.10027	NMS	MSTRG.10027.2	MSTRG.10027	NMS	1	0.0150167
rna36361	MSTRG.18903	RBX1	MSTRG.18903.1	MSTRG.18903	RBX1	-0.730556	0.00239122
MSTRG.18903.1	MSTRG.18903	RBX1	MSTRG.18903.1	MSTRG.18903	RBX1	1	0.0136902
MSTRG.21491.12	MSTRG.21491	LOC110365637	MSTRG.21491.12	MSTRG.21491	LOC110365637	1	0.00880045
MSTRG.10877.3	MSTRG.10877	LOC110360711	MSTRG.10877.3	MSTRG.10877	LOC110360711	1	0.00213431
MSTRG.27267.1	MSTRG.27267	.	MSTRG.27267.1	MSTRG.27267	.	1	0.0240066
MSTRG.15438.1	MSTRG.15438	.	MSTRG.15438.1	MSTRG.15438	.	1	0.0229227
MSTRG.2458.1	MSTRG.2458	LOC110356814	MSTRG.2458.1	MSTRG.2458	LOC110356814	1	0.0167286
MSTRG.88.13	MSTRG.88	LOC110359864	MSTRG.88.6	MSTRG.88	LOC110359864	-0.438689	0.0301613
MSTRG.88.6	MSTRG.88	LOC110359864	MSTRG.88.6	MSTRG.88	LOC110359864	1	0.0300709
MSTRG.88.9	MSTRG.88	LOC110359864	MSTRG.88.6	MSTRG.88	LOC110359864	0.98668	0.0170657
MSTRG.28290.1	MSTRG.28290	.	MSTRG.28290.1	MSTRG.28290	.	1	0.0176886
MSTRG.29535.1	MSTRG.29535	.	MSTRG.29535.1	MSTRG.29535	.	1	0.0166407
MSTRG.7824.6	MSTRG.7824	LOC110359338	MSTRG.7824.6	MSTRG.7824	LOC110359338	1	0.0407631
MSTRG.8356.12	MSTRG.8356	LOC110359534	MSTRG.8356.12	MSTRG.8356	LOC110359534	1	0.0177128
MSTRG.27981.1	MSTRG.27981	.	MSTRG.27981.1	MSTRG.27981	.	1	0.00513842
MSTRG.20177.1	MSTRG.20177	.	MSTRG.20177.1	MSTRG.20177	.	1	0.0196716
MSTRG.18663.6	MSTRG.18663	LOC110364257	MSTRG.18663.6	MSTRG.18663	LOC110364257	1	0.0128792
MSTRG.88.13	MSTRG.88	LOC110359864	MSTRG.88.9	MSTRG.88	LOC110359864	-0.425578	0.00334941
MSTRG.88.6	MSTRG.88	LOC110359864	MSTRG.88.9	MSTRG.88	LOC110359864	0.98668	0.0183705
MSTRG.88.9	MSTRG.88	LOC110359864	MSTRG.88.9	MSTRG.88	LOC110359864	1	0.00805893
MSTRG.2545.2	MSTRG.2545	PTPRD	MSTRG.2545.3	MSTRG.2545	PTPRD	0.982187	0.0409193
MSTRG.2545.3	MSTRG.2545	PTPRD	MSTRG.2545.3	MSTRG.2545	PTPRD	1	0.00131575
MSTRG.2447.8	MSTRG.2447	LOC110356708	MSTRG.2447.8	MSTRG.2447	LOC110356708	1	0.00357304
MSTRG.11922.1	MSTRG.11922	.	MSTRG.11922.1	MSTRG.11922	.	1	0.0154595
MSTRG.26783.3	MSTRG.26783	LOC110356223	MSTRG.26783.3	MSTRG.26783	LOC110356223	1	0.0117456
MSTRG.7735.3	MSTRG.7735	TRIM47	MSTRG.7735.1	MSTRG.7735	TRIM47	-0.768687	0.0371065
MSTRG.7735.1	MSTRG.7735	TRIM47	MSTRG.7735.1	MSTRG.7735	TRIM47	1	0.0428946
rna41969	MSTRG.21861	LOC110365815	MSTRG.21861.7	MSTRG.21861	LOC110365815	0.202204	0.0477392
MSTRG.21861.7	MSTRG.21861	LOC110365815	MSTRG.21861.7	MSTRG.21861	LOC110365815	1	0.0177974
MSTRG.28612.4	MSTRG.28612	.	MSTRG.28612.1	MSTRG.28612	.	0.874875	0.00132446
MSTRG.28612.1	MSTRG.28612	.	MSTRG.28612.1	MSTRG.28612	.	1	0.0371784
MSTRG.15386.4	MSTRG.15386	DIP2B	MSTRG.15386.1	MSTRG.15386	DIP2B	-0.350476	0.0402097
MSTRG.15386.5	MSTRG.15386	DIP2B	MSTRG.15386.1	MSTRG.15386	DIP2B	-0.286346	0.0218135
MSTRG.15386.1	MSTRG.15386	DIP2B	MSTRG.15386.1	MSTRG.15386	DIP2B	1	0.0269013
MSTRG.2338.6	MSTRG.2338	OPRL1	MSTRG.2338.6	MSTRG.2338	OPRL1	1	0.0278285
MSTRG.7618.4	MSTRG.7618	.	MSTRG.7618.4	MSTRG.7618	.	1	0.00612235
MSTRG.27023.1	MSTRG.27023	.	MSTRG.27023.2	MSTRG.27023	.	0.942213	0.0436175
MSTRG.27023.2	MSTRG.27023	.	MSTRG.27023.2	MSTRG.27023	.	1	0.0189322
MSTRG.14696.1	MSTRG.14696	PKIB	MSTRG.14696.1	MSTRG.14696	PKIB	1	0.0376125
MSTRG.10168.2	MSTRG.10168	LOC110360360	MSTRG.10168.2	MSTRG.10168	LOC110360360	1	0.0217696
MSTRG.12850.7	MSTRG.12850	LOC110361594	MSTRG.12850.7	MSTRG.12850	LOC110361594	1	0.0269606
MSTRG.7109.1	MSTRG.7109	LOC110358989	MSTRG.7109.1	MSTRG.7109	LOC110358989	1	0.000211834
MSTRG.26900.1	MSTRG.26900	.	MSTRG.26900.1	MSTRG.26900	.	1	0.0406441
MSTRG.21460.50	MSTRG.21460	LOC102086000	MSTRG.21460.50	MSTRG.21460	LOC102086000	1	0.00600545
MSTRG.2579.2	MSTRG.2579	.	MSTRG.2579.1	MSTRG.2579	.	-0.963713	0.0257804
MSTRG.2579.1	MSTRG.2579	.	MSTRG.2579.1	MSTRG.2579	.	1	0.0379941
MSTRG.23613.9	MSTRG.23613	LOC102095601	MSTRG.23613.9	MSTRG.23613	LOC102095601	1	0.016554
MSTRG.13227.2	MSTRG.13227	LOC102097765	MSTRG.13227.2	MSTRG.13227	LOC102097765	1	0.0325827
MSTRG.23614.1	MSTRG.23614	LOC110355042	MSTRG.23614.1	MSTRG.23614	LOC110355042	1	0.0203076
MSTRG.19779.1	MSTRG.19779	LOC110364811	MSTRG.19779.1	MSTRG.19779	LOC110364811	1	0.0489823
MSTRG.3094.2	MSTRG.3094	LOC110357154	MSTRG.3094.2	MSTRG.3094	LOC110357154	1	0.000921874
MSTRG.708.2	MSTRG.708	LOC110359058	MSTRG.708.2	MSTRG.708	LOC110359058	1	0.0201041
MSTRG.27424.3	MSTRG.27424	LOC102088536	MSTRG.27424.3	MSTRG.27424	LOC102088536	1	0.0169242
MSTRG.21533.1	MSTRG.21533	LOC110365653	MSTRG.21533.1	MSTRG.21533	LOC110365653	1	0.0376733
MSTRG.17463.23	MSTRG.17463	LOC102095784	MSTRG.17463.23	MSTRG.17463	LOC102095784	1	0.0217413
MSTRG.28387.1	MSTRG.28387	.	MSTRG.28387.1	MSTRG.28387	.	1	0.0152596
MSTRG.13514.9	MSTRG.13514	HMGN3	MSTRG.13514.9	MSTRG.13514	HMGN3	1	0.00528548
MSTRG.28194.2	MSTRG.28194	.	MSTRG.28194.2	MSTRG.28194	.	1	0.0408864
MSTRG.1878.17	MSTRG.1878	LOC110365568	MSTRG.1878.17	MSTRG.1878	LOC110365568	1	0.00823957
MSTRG.5703.1	MSTRG.5703	GLS	MSTRG.5703.1	MSTRG.5703	GLS	1	0.00167371
MSTRG.25572.1	MSTRG.25572	CUNH1orf159	MSTRG.25572.1	MSTRG.25572	CUNH1orf159	1	0.0275349
MSTRG.8865.2	MSTRG.8865	.	MSTRG.8865.2	MSTRG.8865	.	1	0.0200403
MSTRG.18591.4	MSTRG.18591	.	MSTRG.18591.4	MSTRG.18591	.	1	0.01749
