# Supplementary material for: Comparative Transcriptome Profiling of mRNA and lncRNA of Ovaries in High and Low Egg Production Performance in Domestic Pigeons (Columba livia)
Source: Front Genet. 2021 Mar 23;12:571325. doi: 10.3389/fgene.2021.571325 (PMC8021926; doi:10.3389/fgene.2021.571325)
Supplement: Supplementary Table 9 — Differentially expressed genes. [file Table_9.XLSX]

## Sheet: Sheet1
Supplymentary Table-S9 Differentially expressed genes
gene_id	gene_name	transcript_id	FPKM.HP_ovary1	FPKM.HP_ovary2	FPKM.HP_ovary3	FPKM.LP_ovary4	FPKM.LP_ovary5	FPKM.LP_ovary6	fc	log2(fc)	pval	qval	regulation	significant
MSTRG.24229	TTC25	rna46283	1.71714	0.776994	1.42988	0.650619	0.655325	0.274737	2.48248	1.31178	0.0498511	0.903422	up	yes
MSTRG.1123	LOC110361312	MSTRG.1123.4;rna2460;rna2462;rna2461	0.834141	0.63665	0.88692	0.336876	0.511632	0.322122	2.01405	1.0101	0.0498047	0.903277	up	yes
MSTRG.27894	LOC102093721	rna52027	3.05983	1.13649	2.53984	2.84378	5.93911	5.0753	0.486079	-1.04074	0.0492924	0.899678	down	yes
MSTRG.27956		MSTRG.27956.1	20.4155	3.27559	13.4703	42.1546	27.8041	8.10963	0.476011	-1.07093	0.0491648	0.899292	down	yes
MSTRG.15933	HOXB9	MSTRG.15933.1	11.433	23.7398	30.7223	7.54055	6.89623	15.2982	2.21608	1.14801	0.0485537	0.890882	up	yes
MSTRG.14590		MSTRG.14590.1	0.548178	0.142965	1.23792	0.0408281	0.368895	0.173563	3.30722	1.72562	0.0484993	0.890578	up	yes
MSTRG.14116	LOC110362296	rna27684;rna27685;rna27683	0.951544	0.455266	0.783244	0.369104	0.270236	0.343711	2.22781	1.15563	0.0484831	0.890578	up	yes
MSTRG.7351	LOC110359121	MSTRG.7351.1	7.24912	3.23309	4.18484	18.4474	1.54999	23.7704	0.33511	-1.57729	0.0481566	0.887748	down	yes
MSTRG.19554	LOC102092424	MSTRG.19554.1	41.1043	122.335	18.6443	23.985	32.4788	26.0795	2.20591	1.14138	0.0481105	0.887593	up	yes
gene20117	LOC110365315	rna40495;rna40496;rna40497	2.06838	4.37131	4.88593	1.14385	2.37	1.17307	2.41643	1.27288	0.0480432	0.887046	up	yes
MSTRG.18159	LOC110364067	rna35064	0.59006	1.06355	0.837563	0.305072	0.488647	0.299384	2.27899	1.18839	0.0480365	0.887046	up	yes
MSTRG.14845	LOC110362673	rna29110	4.18829	2.47769	2.10411	2.92769	3.78777	13.5095	0.433627	-1.20547	0.0480071	0.887046	down	yes
MSTRG.14114	LOC110362295	rna27679;rna27675;rna27681;rna27677;rna27678;rna27680	0.405609	1.01977	0.517408	0.278602	0.285736	0.278538	2.30496	1.20474	0.0478414	0.887046	up	yes
MSTRG.5996	SULF1	MSTRG.5996.1	0.369114	0.221828	0.187519	0.476642	0.723954	0.386523	0.490488	-1.02771	0.0475598	0.886146	down	yes
MSTRG.12168	NDFIP2	MSTRG.12168.1	0.325411	1.35197	0	3.22369	1.35167	3.50774	0.207517	-2.2687	0.0474969	0.886146	down	yes
gene15998	RGS7	rna32380;rna32376;rna32375;rna32377;rna32379	2.09115	3.58591	1.25784	0.675426	1.20816	0.985538	2.41708	1.27327	0.0474464	0.886146	up	yes
MSTRG.19349	REN	MSTRG.19349.5;rna37169;rna37172;rna37171;rna37170	8.02448	10.1726	4.76205	3.1934	2.58259	5.2986	2.07313	1.05181	0.0474027	0.886146	up	yes
MSTRG.14916	LOC110362664	rna29213	1.74707	2.23604	0.758421	0.21266	0.874201	0.686305	2.67405	1.41902	0.0473404	0.886146	up	yes
MSTRG.21434	LOC110365594	rna41176;MSTRG.21434.1	1.15133	0.457815	0.694712	1.18948	1.48889	2.02065	0.490284	-1.02831	0.047135	0.885973	down	yes
MSTRG.4243		MSTRG.4243.1	5.74557	22.5652	3.54147	4.40261	5.7786	4.47832	2.1728	1.11956	0.0470802	0.885943	up	yes
gene4515	LOC110357802	rna9570;rna9571;rna9569	13.549	8.81087	11.4911	3.11333	7.29426	5.77307	2.09206	1.06493	0.0469636	0.885874	up	yes
gene21332	LOC110366042	rna42899;rna42900	0.543386	0.787628	0.25787	0.244587	0.16833	0.305451	2.2118	1.14522	0.0469033	0.885445	up	yes
MSTRG.18997	CDH12	MSTRG.18997.7;rna36530;rna36528;rna36525;rna36529;rna36527;rna36522	0.464927	0.84536	0.330033	0.283114	0.236727	0.249807	2.13126	1.09171	0.0468973	0.885445	up	yes
gene20189	LOC110365413	rna40646;rna40645;rna40644	0.464568	1.04332	0.496454	0.143047	0.43489	0.204354	2.56214	1.35735	0.0463462	0.879868	up	yes
gene728	LOC110359341	rna1657	0.934891	0.684623	0.30939	0.144433	0.296142	0.346728	2.45001	1.29279	0.046074	0.875406	up	yes
MSTRG.12174	LOC110361204	rna23736;rna23735	0.927377	1.39503	1.52276	5.18691	1.41505	1.80689	0.457276	-1.12886	0.0458375	0.873733	down	yes
MSTRG.1631	LOC110364264	rna3667	0.374407	0.318507	0.28123	0.106891	0.223631	0.0711233	2.42539	1.27821	0.0456388	0.872215	up	yes
MSTRG.4743	ARPC5;APOBEC4	MSTRG.4743.2;rna9487;MSTRG.4743.3;rna9488	6.25871	1.12964	0.979682	6.41853	4.58611	5.8898	0.495312	-1.01359	0.0455238	0.871282	down	yes
MSTRG.18340		MSTRG.18340.1	0.922607	0.571839	2.14779	3.95683	1.32767	2.5025	0.467734	-1.09624	0.0455099	0.871282	down	yes
gene6865	LOC110358959	rna14375;rna14374	2.35164	2.15318	1.6787	0.308167	1.50056	0.5755	2.59352	1.37491	0.0453138	0.868675	up	yes
gene6107	LOC102083415	rna12865	0.298481	0.155592	0.363068	0.0806297	0.180494	0.0493805	2.63165	1.39597	0.0453025	0.868675	up	yes
MSTRG.6714	TMED8	MSTRG.6714.2;MSTRG.6714.4;MSTRG.6714.3;rna13542;MSTRG.6714.1	879.091	267.995	1616.58	311.406	316.533	723.851	2.04445	1.03171	0.0452797	0.868675	up	yes
MSTRG.9338	LOC110360025	MSTRG.9338.1	0.377293	0.198759	0.226871	0.676327	0.705938	0.424824	0.444319	-1.17033	0.0451894	0.868411	down	yes
MSTRG.25954	LOC110355943	rna49320	0.195668	0.21835	0.173246	0.253624	0.70037	0.380103	0.440196	-1.18378	0.0445913	0.86326	down	yes
gene8831	RLBP1	rna18371;rna18370	0.0641302	0.0567009	0.0476961	0.153905	0.0401946	0.235954	0.391874	-1.35154	0.0444971	0.862288	down	yes
MSTRG.10887	LOC110360706	MSTRG.10887.1	0.936966	1.03998	0.755005	0.462288	0.237068	0.593957	2.11237	1.07886	0.044491	0.862288	up	yes
MSTRG.29708		MSTRG.29708.1	0.107067	0	0.234992	0.349417	0.434534	0.462757	0.27437	-1.86581	0.0444147	0.862288	down	yes
MSTRG.19564	LOC102092424	MSTRG.19564.2;MSTRG.19564.1	0.820059	6.15911	7.98615	3.67821	1.2239	0.925595	2.56796	1.36062	0.0443947	0.862288	up	yes
MSTRG.14354	GATA4	MSTRG.14354.1	0.299065	0.0427101	0.31127	0.0524167	0.0512964	0.11579	2.9751	1.57294	0.0443524	0.862288	up	yes
MSTRG.22979	LOC110366295	MSTRG.22979.3;rna43898;MSTRG.22979.2	7.35804	9.02956	19.1144	5.5011	6.98367	4.14517	2.13483	1.09412	0.0443258	0.862288	up	yes
MSTRG.746	DOK7	rna1611;rna1610;rna1609;MSTRG.746.4	6.61909	27.2339	6.9372	7.96057	3.94643	6.09809	2.26548	1.17982	0.0439881	0.860785	up	yes
MSTRG.9222	LOC110359958	rna18583	0.268306	0.359979	0.187377	0.465357	0.945591	0.420503	0.445364	-1.16694	0.0437067	0.856768	down	yes
MSTRG.7473		MSTRG.7473.1	1.50368	0.747635	0.896768	1.393	2.60854	3.13369	0.441203	-1.18049	0.0436841	0.856768	down	yes
gene5096	LOC102089985	rna10791	0.0897263	0.0434211	0.0844847	0.276925	0.0600076	0.213324	0.39551	-1.33821	0.0434689	0.856319	down	yes
MSTRG.29206		MSTRG.29206.1	0.0897113	0.1628	0.139034	0.38922	0.250393	0.219727	0.455634	-1.13405	0.0434655	0.856319	down	yes
MSTRG.26579	ZC3H7B	MSTRG.26579.1	11.1919	0.0811819	1.82913	0.0287749	0	1.22467	10.453	3.38584	0.043432	0.856319	up	yes
MSTRG.28987		MSTRG.28987.1	0.0779493	0.0580681	0.109182	0.183819	0.191628	0.168972	0.450387	-1.15076	0.0433049	0.855954	down	yes
gene26257	LOC110356644	rna52117;rna52118	0.437856	0.342526	0.167159	0.135387	0.150801	0.120541	2.32966	1.22012	0.0432878	0.855954	up	yes
MSTRG.21726	LOC102098254	MSTRG.21726.1;rna41667	0.200776	4.83496	0.86845	0.677893	0.666737	0.412701	3.35975	1.74835	0.0432562	0.855954	up	yes
MSTRG.14749	FRK	rna28924	6.20171	6.35001	2.74532	1.74515	2.46063	2.78372	2.18857	1.12999	0.0432222	0.855954	up	yes
MSTRG.24944	LOC110355556	MSTRG.24944.1;MSTRG.24944.2;rna47501	0.940329	2.09801	0.67404	0.446499	0.748324	0.601691	2.06643	1.04714	0.0427846	0.853968	up	yes
MSTRG.22524	LOC102095979	rna43070;rna43071	2.54111	6.72125	7.07033	0.713769	4.0722	1.45715	2.61611	1.38742	0.0426686	0.853407	up	yes
MSTRG.15484	LOC102094603	MSTRG.15484.3;rna30408;rna30407	0.360002	0.258439	0.2053	0.35838	1.3509	0.322089	0.405511	-1.30219	0.0426197	0.853156	down	yes
MSTRG.25287	LOC110355702	MSTRG.25287.3;MSTRG.25287.2;rna48092;MSTRG.25287.4;rna48091;rna48090	26.5652	7.49965	10.0223	1.5343	10.039	4.50582	2.74189	1.45517	0.0425695	0.852914	up	yes
MSTRG.21807		MSTRG.21807.1	0.227032	0.0742955	0.107166	0.580403	0.52348	0.0882977	0.342644	-1.54522	0.0423738	0.851127	down	yes
gene21299	LOC110366030	rna42839	0.139718	0.322825	0.139818	0.0592344	0.10198	0.109398	2.22592	1.1544	0.0423598	0.851127	up	yes
gene25324	LOC110356236	rna50517	0.0219259	0.0227345	0.0257351	0.0114566	0.00841848	0.0104168	2.32391	1.21656	0.0423226	0.851127	up	yes
MSTRG.25345	NXPH4	MSTRG.25345.1	0.208481	0.313511	0.369585	0.380004	0.348615	1.32788	0.433541	-1.20576	0.0422488	0.851127	down	yes
MSTRG.24918	LOC106145987	MSTRG.24918.1	0.858509	1.26599	2.3624	2.33813	7.46681	1.80608	0.386435	-1.3717	0.0421916	0.851127	down	yes
MSTRG.18667	LOC110364281	rna35938;rna35936;rna35937	0.891062	1.94778	1.13844	0.515911	0.612852	0.680351	2.19847	1.1365	0.0421036	0.851127	up	yes
MSTRG.14401	CSMD3	MSTRG.14401.2;MSTRG.14401.3;rna28219	0.068591	0.153557	0.0921975	0.0426121	0.0737397	0.0321213	2.11719	1.08215	0.0420899	0.851127	up	yes
MSTRG.21561	AMDHD1	rna41417	6.75363	10.8827	6.50758	3.54997	3.73217	4.27813	2.08853	1.06249	0.042058	0.851127	up	yes
MSTRG.17262	RAB26	rna33595;rna33594;rna33596	10.9921	5.54825	42.9492	7.74577	12.0919	7.41512	2.18287	1.12623	0.04205	0.851127	up	yes
MSTRG.17305		MSTRG.17305.1	26.618	3.99332	1.45783	1.04067	6.07485	1.07223	3.91673	1.96965	0.0420481	0.851127	up	yes
MSTRG.25341	NDUFA4L2	rna48149;rna48148	0.393865	0.176026	0.421385	0.604333	0.230336	1.67209	0.395442	-1.33846	0.0420181	0.851127	down	yes
MSTRG.18180		MSTRG.18180.1	1.07434	1.54807	3.42485	4.15805	7.38984	2.10138	0.443046	-1.17447	0.0418342	0.851127	down	yes
MSTRG.5276	MPHOSPH8	MSTRG.5276.1	1.39692	0.884073	0.665193	0	0.182871	0.525299	4.16029	2.05668	0.0415897	0.849143	up	yes
MSTRG.3215	LOC110357203	rna6909;MSTRG.3215.1	4.42834	12.0886	5.58183	2.18317	4.18367	3.65257	2.2056	1.14117	0.0415577	0.849143	up	yes
gene19871	DSCAM	rna40005	10.9982	11.1874	7.1408	5.1867	5.0657	3.91642	2.06978	1.04948	0.0415011	0.849078	up	yes
MSTRG.13938	LOC102094670	rna27291;rna27288;rna27290;rna27289	0.439645	0.45573	0.289759	0.0941708	0.188512	0.256087	2.1997	1.13731	0.0414639	0.849078	up	yes
gene6645	GABRB3	rna13885;rna13883;rna13884	4.06467	4.11347	3.55935	1.93376	1.96738	1.93483	2.01123	1.00808	0.0413345	0.84761	up	yes
MSTRG.13878		MSTRG.13878.1	0.281252	0.477615	0.181648	0.176151	0.114972	0.138915	2.18705	1.12898	0.0412406	0.846438	up	yes
MSTRG.8280	LOC102090281	rna16695	124.797	70.1065	128.666	817.155	54.5626	67.6736	0.344446	-1.53765	0.0412369	0.846438	down	yes
MSTRG.8164	LOC110359612	MSTRG.8164.6;rna16406;rna16404;rna16403;MSTRG.8164.3;rna16405	1.55256	11.8101	0.973626	0.729125	0.427569	2.88013	3.55137	1.82837	0.041226	0.846438	up	yes
MSTRG.2646	MRAP2	rna5850;rna5854;rna5849;rna5845;rna5848;rna5847;rna5855;rna5852;rna5851;rna5853;rna5846	4.03693	11.9562	6.10414	3.02178	4.2336	2.73329	2.21224	1.14551	0.0407927	0.843109	up	yes
gene10399	LOC110360667	rna21390;rna21391	0.224564	0.165039	0.216664	0.106077	0.0765631	0.0783366	2.32307	1.21603	0.0403639	0.837186	up	yes
MSTRG.9646	LOC110360150	MSTRG.9646.6;rna19290;rna19294;rna19291;rna19292	1.50762	1.60901	0.674718	0.300067	0.977472	0.154867	2.64684	1.40427	0.0403146	0.836901	up	yes
MSTRG.8566		MSTRG.8566.1	0.599585	1.00047	0.675597	0.252837	0.545437	0.0773656	2.59884	1.37787	0.0399181	0.829401	up	yes
MSTRG.17193	LOC110363669	rna33464	0.0571965	0.0461504	0.218025	0.0459534	0.0229994	0.0449129	2.82237	1.49691	0.0398842	0.829401	up	yes
MSTRG.19526		MSTRG.19526.1	2.93504	0.389792	0.733273	0.127003	13.466	4.94963	0.218853	-2.19197	0.0398631	0.829401	down	yes
MSTRG.16586	LOC110363412	rna32282	0.785816	1.71117	1.11289	0.886857	0.294046	0.533149	2.10605	1.07454	0.0398169	0.829401	up	yes
MSTRG.29661	LOC110356768	rna52426	0.00344501	0.0062852	0.0745761	0.304173	0.101113	0.0105029	0.202762	-2.30214	0.0398058	0.829401	down	yes
MSTRG.2839		MSTRG.2839.3;MSTRG.2839.2;MSTRG.2839.1	25.0536	44.1392	23.4067	25.6003	8.39315	9.7463	2.11706	1.08206	0.0397834	0.829401	up	yes
MSTRG.2097	LOC110355292	rna4712	1.10767	0.977163	0.536396	0.380555	0.447695	0.404541	2.12625	1.08831	0.0396705	0.829401	up	yes
MSTRG.10901	TCF7L2	MSTRG.10901.1	0.0190102	0.163703	0.0772165	0.189649	0.145517	0.327044	0.392517	-1.34917	0.0396429	0.829401	down	yes
MSTRG.15883	RPRML	rna31096	0.742098	0.880129	0.126968	2.38065	1.62095	0.850908	0.360472	-1.47204	0.0393465	0.828494	down	yes
gene4803	LOC110357950	rna10223;rna10222;rna10224	6.59048	9.57975	5.79153	3.82506	1.84225	3.67459	2.35089	1.23321	0.0392267	0.827451	up	yes
gene19926	CLIC6	rna40124	0.149414	0.39905	0.339379	0.0711047	0.17388	0.135071	2.33608	1.22409	0.0390889	0.827174	up	yes
MSTRG.24772	ZPBP2	MSTRG.24772.2;rna47226	2.04858	2.00313	2.37306	1.81502	0.316178	0.259213	2.68773	1.42639	0.03904	0.827174	up	yes
gene6515	LOC110358802	rna13651;rna13652;rna13650	0.121556	0.646032	0.118954	0.0710517	0.160439	0.0879118	2.77563	1.47281	0.0389013	0.825942	up	yes
MSTRG.24811		MSTRG.24811.1	1.38525	1.83415	1.19484	0.628091	0.789324	0.702502	2.08227	1.05816	0.0386047	0.824865	up	yes
MSTRG.23919	LOC110355180	rna45590;rna45589	2.79133	3.05732	3.73452	1.30283	1.85127	0.69341	2.49075	1.31658	0.0384844	0.824865	up	yes
MSTRG.20050	TMEM27	rna38437;MSTRG.20050.1;rna38433;rna38434;rna38435;rna38442;rna38438;rna38439;rna38432;rna38431;rna38436	1.04028	9.95892	5.95301	1.53411	3.12758	2.2399	2.45627	1.29647	0.0382147	0.820065	up	yes
MSTRG.22463	LOC110366047	rna42957;rna42961;rna42960;rna42956;rna42959	9.28075	15.4343	4.80876	6.47959	2.95075	4.18167	2.16896	1.117	0.0378356	0.814901	up	yes
MSTRG.4351	LOC110357642	rna8820;rna8821	1.11595	1.48337	1.74184	0.643477	0.673828	0.794175	2.05598	1.03983	0.0377844	0.814545	up	yes
MSTRG.20918	KCNJ15	rna40053;MSTRG.20918.2	0.697781	3.15325	0.934806	0.512108	0.800132	0.5648	2.54967	1.35031	0.0377567	0.814545	up	yes
MSTRG.21803		MSTRG.21803.1	2.62769	5.01465	0.929451	0.649113	1.94243	0.681691	2.61875	1.38888	0.0376397	0.812915	up	yes
MSTRG.12038	PAQR9	rna23432	7.23713	6.75293	9.47904	5.11569	4.14499	0.712034	2.35333	1.23471	0.037535	0.812889	up	yes
MSTRG.23593	LOC102094196	rna44970;rna44969	1.45253	26.5661	5.13429	0.587724	3.94379	3.72727	4.01426	2.00513	0.037533	0.812889	up	yes
MSTRG.16740		MSTRG.16740.2;MSTRG.16740.1;MSTRG.16740.3	6.23778	10.4964	5.42294	4.04381	4.19388	2.74064	2.01826	1.01311	0.0371932	0.80921	up	yes
MSTRG.4960	BEND4	rna9997	4.37751	7.99046	4.11165	2.52478	2.66476	2.65764	2.10007	1.07044	0.0371741	0.80921	up	yes
MSTRG.7846		MSTRG.7846.1	0.235614	0.760412	2.25883	0.390926	0.394627	0.268507	3.08792	1.62664	0.0369202	0.806999	up	yes
MSTRG.29575		MSTRG.29575.1	0.41985	0.683366	0.747583	0.0395722	0.0323849	0.430974	3.68002	1.87972	0.0364123	0.798955	up	yes
MSTRG.4164	CEP164	MSTRG.4164.1	0.0918605	1.22365	0.146408	0.169233	0.132634	0.139511	3.31218	1.72778	0.0363946	0.798955	up	yes
MSTRG.10376	SLC12A3	rna20587	0.132347	1.52179	0.146512	0.0812439	0.254534	0.175756	3.5201	1.81562	0.0359392	0.794407	up	yes
MSTRG.3648	RAB3C	MSTRG.3648.1	4.11315	3.181	5.69392	14.5063	4.41032	7.70638	0.487851	-1.03549	0.0358947	0.794169	down	yes
gene11032	LOC110360931	rna22491;rna22489;rna22490	0.0965829	0.750891	0.197932	0.101168	0.141387	0.108951	2.97408	1.57244	0.0358531	0.793995	up	yes
gene20861	LOC110365816	rna42033	0.33629	0.45075	0.321872	0.191758	0.154366	0.179528	2.10959	1.07696	0.0358111	0.793812	up	yes
MSTRG.535		MSTRG.535.1	0.283781	0.261462	0.423724	0.0585226	0.176721	0.141898	2.56923	1.36134	0.0358061	0.793812	up	yes
gene8487	DNAH8	rna17622	0.368122	0.40906	0.289042	0.297931	0.0554417	0.0900465	2.40455	1.26577	0.0358029	0.793812	up	yes
MSTRG.27150		MSTRG.27150.1	0.125734	0.090513	0.0237566	0.0170911	0.0208887	0.0439491	2.92942	1.55061	0.035725	0.793812	up	yes
gene7830	CDHR2	rna16354	0.214351	1.45506	0.245694	0.300681	0.224877	0.106522	3.02985	1.59925	0.0356773	0.793812	up	yes
MSTRG.26241	LOC110356024	rna49704	0.395306	0.414597	0.312309	0.504082	1.08349	0.953216	0.44168	-1.17893	0.0356661	0.793812	down	yes
MSTRG.16016	LOC110363202	rna31299;rna31297;rna31300;rna31298	0.684224	1.39534	0.798008	0.35571	0.550251	0.361995	2.26946	1.18235	0.035329	0.792498	up	yes
MSTRG.17683	LOC110363850	rna34195	1.59375	0.921896	0.74446	1.88093	3.41968	1.73412	0.46343	-1.10958	0.0352084	0.792391	down	yes
MSTRG.25401	LOC102089652	rna48214;rna48215;rna48212;rna48211	17.6573	106.577	10.782	13.9464	16.852	17.4972	2.79563	1.48317	0.0350135	0.790271	up	yes
MSTRG.17695	PKHD1	rna34199	1.09484	5.80252	2.36722	1.57289	1.69087	1.09961	2.12326	1.08628	0.0350126	0.790271	up	yes
MSTRG.29386		MSTRG.29386.1	14.2174	33.2425	14.8726	9.13101	9.67842	9.67234	2.18851	1.12995	0.034966	0.790271	up	yes
MSTRG.29679		MSTRG.29679.1	0.221902	0.178612	0.329932	0.179325	1.22956	0.5701	0.369102	-1.43791	0.0349212	0.790271	down	yes
MSTRG.21491	LOC110365637	MSTRG.21491.12;rna41309;rna41307;rna41311;rna41313;rna41306;rna41312;rna41310;rna41308;rna41305;rna41304	1.48993	2.10479	1.83799	0.528318	0.452066	1.39694	2.28522	1.19233	0.0349026	0.790271	up	yes
MSTRG.24319	LOC110355370	rna46441	18.7688	21.599	27.5618	16.5103	7.51368	6.12649	2.25302	1.17186	0.0347294	0.789031	up	yes
MSTRG.15392	LOC110362924	rna30208;rna30207;rna30209;rna30210;rna30206	0.0584401	0.0428849	0.0210017	0.00398837	0.0169423	0.019928	2.99389	1.58202	0.0346675	0.789031	up	yes
MSTRG.24502		MSTRG.24502.1	9.72414	16.4536	10.7724	4.40111	4.46533	7.77367	2.22055	1.15091	0.0345973	0.789031	up	yes
gene8816	LOC110359919	rna18342;rna18344;rna18343	2.73058	2.99594	1.82707	1.13104	1.12261	0.97329	2.34078	1.22699	0.0344075	0.788537	up	yes
MSTRG.2143	LOC110355444	MSTRG.2143.1;rna4808	0.342803	2.25302	1.60357	0.580202	0.483747	0.488633	2.70478	1.43551	0.0343227	0.788284	up	yes
MSTRG.29367		MSTRG.29367.1	0.285069	0.127661	0.122941	0.535679	0.198404	0.660861	0.384009	-1.38079	0.0342324	0.787294	down	yes
gene17809	LOC102084417	rna35932	3.87937	0.98201	1.67091	1.11007	1.02472	0.74369	2.26935	1.18228	0.0341964	0.787294	up	yes
MSTRG.21660	LOC110365712	rna41568	0.726895	0.7633	0.383864	0.35684	0.138089	0.247739	2.52341	1.33538	0.0341592	0.787294	up	yes
MSTRG.8276	LECT2	rna16694	0.179611	10.6165	2.21179	1.19097	1.38501	0.121312	4.82257	2.2698	0.034092	0.787294	up	yes
MSTRG.14106	LOC110362319	rna27688;rna27691;rna27694;rna27695;rna27689;rna27693;rna27692;rna27690	0.394181	0.372746	0.48577	0.256023	0.155727	0.183297	2.10521	1.07397	0.0339855	0.787294	up	yes
MSTRG.6689	LOC110358721	rna13486	2.0361	2.10601	0.818564	0.828688	0.705402	0.389979	2.57822	1.36638	0.0339566	0.787294	up	yes
gene2145	LOC102097919	rna4863;rna4864	0.0488792	0.108452	0.114223	0.224831	0.217883	0.140916	0.465284	-1.10382	0.0339141	0.787294	down	yes
MSTRG.15238	LOC110362878	MSTRG.15238.4;MSTRG.15238.8;rna29982;rna29980;rna29981;MSTRG.15238.7;rna29983	13.3952	4.76146	14.1175	5.09483	4.82182	4.74353	2.20148	1.13847	0.033892	0.787294	up	yes
MSTRG.12917		MSTRG.12917.1	0.00935716	0.0108904	0.00905432	0.0149031	0.0292142	0.0235891	0.432778	-1.2083	0.0337174	0.786661	down	yes
MSTRG.27124	LOC110356327	MSTRG.27124.2;MSTRG.27124.1;MSTRG.27124.3	25.995	19.5788	29.0142	15.804	12.6179	8.71266	2.00859	1.00618	0.0337078	0.786661	up	yes
MSTRG.11501	LOC110360918	MSTRG.11501.1;rna22462	8.54698	24.1292	9.00757	68.1015	7.86225	26.0237	0.408714	-1.29084	0.0336878	0.786661	down	yes
MSTRG.15362	NR4A1	rna30157	0.778594	1.07785	1.00982	1.17486	2.89642	1.8504	0.484029	-1.04683	0.0335712	0.785586	down	yes
MSTRG.17565		MSTRG.17565.1	0.570915	2.64523	1.08553	0	0	0.504709	8.52308	3.09137	0.0335617	0.785586	up	yes
MSTRG.21511	GRM8	rna41345	0.824586	1.00247	1.02567	0.253056	0.659511	0.145105	2.69717	1.43144	0.0335125	0.785586	up	yes
MSTRG.15116	PTPRZ1	MSTRG.15116.1;rna29753;rna29757;rna29756;rna29755	0.530199	0.873203	0.354156	0.149528	0.363838	0.298336	2.16527	1.11455	0.0332019	0.779268	up	yes
MSTRG.1593	LOC110364021	rna3592;rna3591	0.245438	0.427886	0.409795	0.452597	0.878448	0.94591	0.475688	-1.07191	0.0331776	0.779268	down	yes
MSTRG.4935	GABRB1	MSTRG.4935.1	0.254277	0.156298	0.189119	0.130681	1.42352	0.293065	0.324638	-1.62309	0.0330572	0.778624	down	yes
MSTRG.25526	LOC110355784	rna48502;rna48503	1.86592	3.66526	3.29627	7.56976	5.69887	5.08967	0.480843	-1.05636	0.0329789	0.778624	down	yes
MSTRG.22505	LOC110366070	rna43036;rna43037;rna43035	5.13646	3.09589	5.49039	2.65248	1.85218	0.907528	2.53553	1.34229	0.0327391	0.776145	up	yes
MSTRG.5136	LOC110357982	rna10393;rna10392	2.89596	2.27565	1.81206	0.894956	1.35024	0.964582	2.17575	1.12151	0.0325347	0.77348	up	yes
MSTRG.16667	ARHGEF33	MSTRG.16667.1	0.214708	0.282074	0.33117	0.17481	0.0376896	0.0878754	2.75639	1.46278	0.0325118	0.77348	up	yes
gene2390	LOC110355762	rna5287	0.473631	0.477529	0.410295	0.30867	0.115876	0.0434148	2.90933	1.54069	0.032182	0.767575	up	yes
MSTRG.7821	CA10	MSTRG.7821.1	1.69824	1.22669	0.889038	0.782941	0.298162	0.354702	2.65632	1.40943	0.0321158	0.766773	up	yes
gene899	LOC110360242	rna2057;rna2058	0.19215	0.211109	0.145225	0.0991537	0.0905537	0.0509301	2.27929	1.18859	0.03204	0.766395	up	yes
MSTRG.1579	LOC110363755	rna3564;rna3563	0.523413	0.30272	0.623924	0.506391	1.1581	1.32765	0.484622	-1.04507	0.0317745	0.761426	down	yes
gene10409	LOC110360659	rna21405;rna21406	0.131967	0.151528	0.0685893	0.0466478	0.0648426	0.00975514	2.9039	1.53799	0.0316533	0.761426	up	yes
MSTRG.16262	MYH11	MSTRG.16262.1;rna31720;MSTRG.16262.3;MSTRG.16262.2	222.782	127.529	312.497	408.923	793.158	128.858	0.498	-1.00578	0.0315418	0.760256	down	yes
MSTRG.12336		MSTRG.12336.1	6.51296	9.43589	8.15495	4.47321	3.00092	4.42607	2.0255	1.01828	0.0312936	0.756438	up	yes
MSTRG.108	POU4F3	rna239	3.13374	2.61341	6.38573	5.85813	11.6916	9.11528	0.455012	-1.13602	0.031157	0.755374	down	yes
MSTRG.4435		MSTRG.4435.1	0.864166	1.01736	0.694601	2.54193	3.07119	0.960056	0.391915	-1.35139	0.03106	0.755107	down	yes
gene25243	LOC110356219	rna50391;rna50392	6.68814	13.1857	6.05583	4.18858	3.04092	3.96999	2.31526	1.21117	0.031047	0.755107	up	yes
MSTRG.25701		MSTRG.25701.1	0.0808357	0.356904	0.0558604	0.101948	0.572016	1.09773	0.278603	-1.84372	0.0309649	0.754601	down	yes
MSTRG.24497		MSTRG.24497.1;MSTRG.24497.2	2.9826	1.00759	1.26775	4.60939	3.19563	3.82363	0.452154	-1.14511	0.0308877	0.754281	down	yes
MSTRG.22469	LOC110366063	rna42967	5.05488	2.21524	2.12729	1.80588	0.838569	0.880914	2.66566	1.41449	0.0306229	0.750493	up	yes
MSTRG.13582		MSTRG.13582.1	0.0989155	0.0655001	0.353871	3.07718	0.146897	0.0115677	0.16018	-2.64223	0.030501	0.750493	down	yes
MSTRG.11734	LOC110361005	rna22959	0.602736	1.03047	0.825598	2.01685	2.80843	0.545615	0.457801	-1.12721	0.0304995	0.750493	down	yes
gene12058	LOC110361452	rna24580;rna24581	74.6532	18.1911	45.4807	4.96686	30.7334	11.0129	2.96116	1.56616	0.0304924	0.750493	up	yes
MSTRG.1277	PRPF38B	MSTRG.1277.1	6.01142	1.41757	9.19703	11.7736	28.8821	4.99891	0.364169	-1.45732	0.030381	0.750493	down	yes
MSTRG.16521	LOC110363342	rna32144;MSTRG.16521.1;MSTRG.16521.2	0.556497	2.44507	1.10911	0.210153	0.357351	0.921578	2.76055	1.46495	0.0303052	0.750493	up	yes
MSTRG.26232	HORMAD1	rna49695;rna49696;rna49698;MSTRG.26232.7;rna49694;MSTRG.26232.9;rna49699;rna49697;MSTRG.26232.8;rna49700	5.89182	6.34253	4.43954	2.23077	1.7953	4.2539	2.01376	1.00989	0.0302784	0.750493	up	yes
MSTRG.4255		MSTRG.4255.1;MSTRG.4255.2	3.33556	0.739729	3.72456	9.37313	4.25273	4.4815	0.430756	-1.21506	0.0302491	0.750493	down	yes
MSTRG.12656		MSTRG.12656.1	0.238057	0.0724741	0.0754462	0.424661	0.21813	0.272679	0.421617	-1.246	0.0301611	0.750493	down	yes
MSTRG.18302	LOC110364095	rna35321;rna35319;rna35320;rna35318	1.60636	0.8754	1.11	0.690065	0.533618	0.383396	2.23496	1.16025	0.0300384	0.750493	up	yes
MSTRG.20233	LOC110365005	MSTRG.20233.1	0.138439	0.258842	0.303016	1.35205	0.0456795	1.12702	0.277374	-1.8501	0.0299488	0.750025	down	yes
gene23183	LOC110355395	rna46618	0.592514	2.00719	1.54332	0.596664	0.654255	0.42279	2.47535	1.30763	0.0297763	0.747295	up	yes
MSTRG.18939	MFSD2B	rna36400	0.205468	0.310061	0.22506	0.0621283	0.158928	0.0769329	2.48529	1.31341	0.0297647	0.747295	up	yes
gene1999	LOC110354950	rna4581;rna4579;rna4578;rna4574;rna4576;rna4575;rna4577;rna4580;rna4573	1.38515	1.4633	0.918259	0.622719	0.468776	0.639399	2.17617	1.12179	0.0297136	0.747295	up	yes
MSTRG.2762		MSTRG.2762.1	9.07492	1.04811	0.950197	1.35769	1.14175	0.78509	3.37133	1.75332	0.029403	0.741353	up	yes
MSTRG.16859	LOC102085226	rna32930	10.1117	28.0956	8.3878	6.96506	8.04193	7.50426	2.06986	1.04953	0.0293206	0.740597	up	yes
MSTRG.21091	ADPRH	rna40386	1.38739	0.926743	0.970661	3.14145	1.23647	3.47099	0.418503	-1.25669	0.029313	0.740597	down	yes
MSTRG.554	LOC110358322	rna1203	0.432879	0.299283	0.385763	0.42405	0.936976	1.0379	0.466011	-1.10156	0.0290978	0.73883	down	yes
MSTRG.24605		MSTRG.24605.1	1.63886	0.953091	1.80414	17.6382	0.557687	0.757495	0.231943	-2.10816	0.0290694	0.73883	down	yes
MSTRG.27614		MSTRG.27614.1	0.252158	0.169645	0.349739	0.833177	0.417896	0.439228	0.456452	-1.13146	0.0290671	0.73883	down	yes
MSTRG.12285	LOC110361269	rna23905;rna23904;MSTRG.12285.1;rna23906;MSTRG.12285.5	0.4776	1.83483	1.40696	0.422269	0.743117	0.346067	2.46081	1.29913	0.0290623	0.73883	up	yes
MSTRG.20507	GIF	rna39172;rna39173	0.199344	0.135397	0.251069	0.4813	0.394081	0.42346	0.451025	-1.14872	0.0290512	0.73883	down	yes
gene4389	LOC110357764	rna9276;rna9277	0.0957611	0.257982	0.212979	0.0699063	0.0808599	0.0945663	2.31002	1.20791	0.0288958	0.73883	up	yes
MSTRG.20464	EPHA5	MSTRG.20464.1	0.485996	0.720359	0.281767	0.164975	0.171597	0.292231	2.3666	1.24281	0.028712	0.73883	up	yes
MSTRG.10808	LOC110360662	rna21379;rna21380;rna21377;rna21378	2.06333	2.68248	2.22674	1.36726	1.10705	0.460133	2.37611	1.2486	0.0287041	0.73883	up	yes
MSTRG.5289	CUNH11orf87	MSTRG.5289.1	1.8816	2.13345	1.88638	2.46182	6.02765	4.02523	0.47156	-1.08449	0.0285977	0.73883	down	yes
gene17224	PKDREJ	rna34833	3.36222	1.47152	1.42071	0.555128	1.0714	0.902802	2.47277	1.30613	0.0284556	0.73883	up	yes
MSTRG.11733	LOC110361004	MSTRG.11733.2;rna22958	1.93773	1.42783	4.66947	2.351	11.577	5.53015	0.412939	-1.276	0.0282522	0.736713	down	yes
MSTRG.27613		MSTRG.27613.1	0.216041	0.145347	0.299645	0.72646	0.353581	0.376317	0.453895	-1.13957	0.0282475	0.736713	down	yes
MSTRG.5635		MSTRG.5635.1	23.3282	23.0908	11.0079	2.68411	9.31937	12.5706	2.33689	1.22459	0.0281011	0.735849	up	yes
MSTRG.12177	LOC110361204	MSTRG.12177.1	0.06123	0.314401	0.225782	0.929767	0.392647	0.273321	0.376887	-1.40779	0.0280461	0.735225	down	yes
MSTRG.651	LOC110358786	rna1428;rna1429	0.452031	1.48771	1.13466	0.195969	0.487944	0.413976	2.80029	1.48558	0.0280295	0.735225	up	yes
gene3038	LOC110357129	rna6549;rna6548	0.77615	1.34386	1.13841	0.479353	0.382367	0.461431	2.46262	1.30019	0.0275642	0.727453	up	yes
MSTRG.18721	LOC110364260	MSTRG.18721.2;MSTRG.18721.5;MSTRG.18721.4;MSTRG.18721.3;rna36011	0.108559	0.305332	0.224003	0.625906	0.218433	0.532883	0.463175	-1.11037	0.0275024	0.726637	down	yes
MSTRG.8129	HK3	rna16347	5.62477	1.38171	1.00203	1.23117	0.876333	0.672714	2.88053	1.52634	0.0273415	0.72647	up	yes
MSTRG.12014	LOC110361139	MSTRG.12014.10;rna23347;rna23339;rna23346;MSTRG.12014.9;rna23342;rna23341;rna23345;rna23344;rna23340;rna23343	1.76854	2.04912	1.334	1.01342	0.613854	0.914563	2.02675	1.01917	0.0272624	0.72647	up	yes
MSTRG.23196	LOC110354887	MSTRG.23196.1	12.9313	24.2671	16.4959	12.9906	4.73295	1.22878	2.83313	1.5024	0.0272465	0.72647	up	yes
MSTRG.14133	LOC110362293	MSTRG.14133.1	0.0650095	0.0594117	0.152884	0.0365692	0.0314021	0.038444	2.60588	1.38177	0.0271829	0.72647	up	yes
MSTRG.11048	TRNAG-CCC	MSTRG.11048.1	0.0652683	0.491158	0.246681	1.40793	0.644891	0.418081	0.325026	-1.62137	0.0270891	0.72647	down	yes
MSTRG.3584	XDH	MSTRG.3584.1	5.43209	30.9098	5.16195	4.82792	5.322	7.01733	2.41762	1.27359	0.027032	0.72647	up	yes
MSTRG.14747	COL10A1	MSTRG.14747.1	0.857718	0.691371	0.804219	0.288778	0.222427	0.408768	2.55802	1.35503	0.0269379	0.72647	up	yes
MSTRG.12388		MSTRG.12388.1	8.31133	9.27596	0.681946	1.7552	2.30018	1.67819	3.18636	1.67191	0.026872	0.72647	up	yes
MSTRG.11966	CLDN10	MSTRG.11966.1;rna23268	0.0204863	0.685858	0.258017	0.022752	0.142262	0.0416348	4.66667	2.22239	0.0267882	0.725685	up	yes
MSTRG.19085	LOC110364481	rna36701	0.593226	0.497059	0.358761	0.106618	0.311892	0.139328	2.59761	1.37718	0.0266819	0.72531	up	yes
MSTRG.15299		MSTRG.15299.1	2.37436	2.36362	1.35809	0.885098	1.15242	0.640139	2.27664	1.18691	0.0266321	0.724794	up	yes
MSTRG.20136		MSTRG.20136.1	0.383035	0.626691	1.40875	2.77786	1.4021	1.64662	0.415076	-1.26855	0.0265688	0.723908	down	yes
MSTRG.17918	LOC110363952	rna34622;rna34621;MSTRG.17918.5;rna34623;rna34625;rna34624	1.57705	2.86981	2.89311	1.08288	1.37152	0.833366	2.2325	1.15866	0.0265462	0.723908	up	yes
MSTRG.29174		MSTRG.29174.1	0.630226	0.509538	0.57662	1.29624	0.902313	1.33489	0.485754	-1.0417	0.0265079	0.723908	down	yes
MSTRG.2993	CELF2	MSTRG.2993.2;MSTRG.2993.1	1.08703	0.543448	0.93785	0	23.9009	0.846167	0.103783	-3.26835	0.0264301	0.723908	down	yes
MSTRG.3532		MSTRG.3532.1	0.628384	0.977184	1.04097	0.909624	3.02606	1.74015	0.466281	-1.10073	0.026329	0.723413	down	yes
MSTRG.25465	HOXD9	rna48363	6.66747	14.587	5.69923	4.93224	3.95629	1.70565	2.5442	1.34721	0.0263147	0.723413	up	yes
MSTRG.20005	LOC102088753;LOC110364920	rna38353;MSTRG.20005.1	0	3.33293	0	0	0	333.835	0.00998375	-6.6462	0.0260568	0.719956	down	yes
MSTRG.22920	LOC110366233	rna43815;rna43816	2.8265	2.67677	2.58577	1.21761	1.53122	0.627742	2.39564	1.26041	0.0260118	0.719558	up	yes
MSTRG.24994	LOC110355573	rna47563	1.38841	0.900522	1.44515	0.579429	0.520785	0.557007	2.25322	1.17199	0.025981	0.719552	up	yes
gene13234	LOC110362139	rna26912;rna26911	0.457106	0.107405	0.238329	0.035677	0.122143	0.0989736	3.1264	1.6445	0.0259691	0.719552	up	yes
MSTRG.28052	HIPK4	MSTRG.28052.2;MSTRG.28052.3;MSTRG.28052.1	1.89304	0	2.39541	2.39384	4.10286	18.9176	0.168741	-2.56712	0.0259448	0.719552	down	yes
MSTRG.7001	SLC13A3	rna14202;rna14203	0.68239	3.30922	0.982388	0.780717	0.550559	0.667678	2.4883	1.31516	0.0258808	0.719316	up	yes
MSTRG.19191	SLC22A16	rna36937	1.6258	13.8073	2.94472	2.17399	2.6308	1.48064	2.92388	1.54788	0.0257423	0.71801	up	yes
MSTRG.28041		MSTRG.28041.1	3.98487	3.45693	11.8075	20.5777	6.53117	13.2928	0.476448	-1.06961	0.0252889	0.7149	down	yes
MSTRG.3366		MSTRG.3366.1	0.0238911	0.0746563	0.079251	0.160604	0.124743	0.193363	0.371412	-1.42891	0.0251694	0.713756	down	yes
MSTRG.13509	SH3BGRL2	rna26267	2.12967	2.5076	2.82905	1.26782	1.61178	0.552704	2.17531	1.12122	0.0251154	0.713198	up	yes
MSTRG.929	LOC110360047	rna1977	0.56689	0.394974	0.438579	1.24943	1.27566	0.56728	0.452871	-1.14283	0.0250813	0.713198	down	yes
MSTRG.25083	LOC110355598	MSTRG.25083.2;rna47750;MSTRG.25083.1	1.20265	0.918873	0.598515	0.412036	0.486313	0.299353	2.27105	1.18336	0.0249137	0.710042	up	yes
MSTRG.7205	LOC110359031	rna14557;rna14554;rna14556;rna14555	0.422298	0.661162	0.474384	0.073601	0.103509	0.335404	3.03961	1.60389	0.0249038	0.710042	up	yes
MSTRG.21349		MSTRG.21349.1	10.3257	6.76477	21.3926	59.3394	13.8769	22.2458	0.403124	-1.3107	0.0247903	0.709099	down	yes
gene998	LOC102092085	rna2241	0.0869241	0.208673	0.378468	0.0980999	0.0667011	0.0648517	2.93515	1.55343	0.0247285	0.709099	up	yes
MSTRG.24496	LRRTM4	MSTRG.24496.1	2.50769	1.70405	2.06799	0.82649	0.467008	1.08053	2.64518	1.40337	0.0247118	0.709099	up	yes
MSTRG.26299	TRIM7	rna49773;MSTRG.26299.2	3.07425	2.08102	1.31736	5.16676	4.53788	4.21863	0.464878	-1.10507	0.0246062	0.709099	down	yes
MSTRG.28808		MSTRG.28808.1	18.8711	7.9256	21.6772	91.5709	14.2833	15.3329	0.399992	-1.32196	0.0245684	0.709099	down	yes
MSTRG.23893	LOC110355168	MSTRG.23893.1	7.99948	4.51577	2.60784	2.2142	2.22937	0.971186	2.79294	1.48179	0.0245548	0.709099	up	yes
MSTRG.4926	ZAR1;SLC10A4	MSTRG.4926.2;MSTRG.4926.1;rna9926	140.669	239.511	213.79	131.751	27.5474	126.376	2.07918	1.05602	0.0244508	0.708864	up	yes
MSTRG.15553	LOC110362991	rna30576;MSTRG.15553.2;MSTRG.15553.3;MSTRG.15553.5;MSTRG.15553.1;MSTRG.15553.4	16.2527	13.1148	11.5248	22.5661	50.4411	12.781	0.476666	-1.06895	0.0242185	0.70429	down	yes
MSTRG.12438		MSTRG.12438.1	0.252552	0.613502	0.412119	0.164339	0.122755	0.196055	2.6455	1.40354	0.0241844	0.70429	up	yes
gene3567	LOC110357403	rna7741	0.110215	0.0493621	0.12659	0.291957	0.269834	0.177166	0.387259	-1.36863	0.0238971	0.699703	down	yes
MSTRG.12086		MSTRG.12086.1	0.699066	0.503352	1.31894	2.9662	0.836762	1.72103	0.456437	-1.13151	0.0237891	0.698278	down	yes
gene7112	LOC110359129	rna14860	0.256996	0.418925	0.290482	0.155449	0.138943	0.0520304	2.78967	1.4801	0.0236913	0.696276	up	yes
MSTRG.8639	LOC110359703	MSTRG.8639.1;rna17417	6.94437	6.55621	0.878013	1.08422	1.94474	1.72045	3.02745	1.5981	0.0236291	0.695315	up	yes
MSTRG.23832	LOC110355126	MSTRG.23832.1	6.20856	4.38463	16.6443	16.1599	21.9541	18.7253	0.479201	-1.0613	0.0236195	0.695315	down	yes
MSTRG.8504	SLC23A1	rna17147	0.769526	6.77987	1.3593	0.569461	1.02588	0.948262	3.50239	1.80834	0.023504	0.693837	up	yes
MSTRG.4258		MSTRG.4258.1	4.1512	1.59135	2.12984	11.0705	1.2319	10.565	0.344263	-1.53842	0.0233825	0.692387	down	yes
MSTRG.12710	SCNN1A	MSTRG.12710.3;rna24766;rna24765	9.72332	18.3191	10.2452	4.60825	6.52884	6.32569	2.19253	1.13259	0.0233546	0.692387	up	yes
gene10058	DLX5	rna20685	0.38952	0.367262	0.30927	0.149328	0.184938	0.065499	2.66669	1.41505	0.0232804	0.692387	up	yes
gene25787	LOC110356457	rna51371	0.094803	0.544226	0.520822	0.0684032	0.073294	0.18893	3.50803	1.81066	0.0231866	0.692387	up	yes
MSTRG.25737		MSTRG.25737.1	6.24753	4.37421	4.12696	2.90693	1.60912	1.08986	2.63092	1.39557	0.0231588	0.692387	up	yes
MSTRG.26486		MSTRG.26486.1	4.93294	2.92375	17.1794	29.0518	9.69136	19.6815	0.428519	-1.22257	0.0231335	0.692387	down	yes
MSTRG.6428		MSTRG.6428.1	1.38448	1.42847	1.15215	3.07464	3.48408	1.40884	0.497655	-1.00678	0.0230724	0.692387	down	yes
MSTRG.16447	LOC110363334	rna32002;rna32001;rna31999;rna32000	0.993402	1.98345	2.16694	0.443429	0.721077	0.970758	2.40897	1.26842	0.0229482	0.68994	up	yes
MSTRG.23965		MSTRG.23965.1	2.35326	4.23993	4.04786	2.1156	0.656068	0.997411	2.82325	1.49736	0.0228719	0.688527	up	yes
MSTRG.14180	LOC110362302	rna27818;rna27819;rna27817	0.418799	0.402138	0.354882	0.148838	0.162273	0.166181	2.46352	1.30072	0.0228482	0.688527	up	yes
gene18246	EYA1	rna36812;rna36810;rna36814;rna36821;rna36819;rna36822	1.01547	1.11475	2.38626	0.443352	0.634152	0.616048	2.66687	1.41515	0.0228331	0.688527	up	yes
MSTRG.15778	LOC110363081	MSTRG.15778.3;rna30924;rna30925	22.7601	27.1637	18.3021	8.98339	11.2964	11.0533	2.17744	1.12263	0.0227645	0.688527	up	yes
MSTRG.28414	LOC110356694	rna52252;MSTRG.28414.1	0.820472	0.7283	1.3219	2.4338	2.68326	1.18249	0.455694	-1.13386	0.0225928	0.684502	down	yes
MSTRG.24483	LOC110355420	rna46736;rna46737;rna46734	3.0881	3.52997	2.14502	1.76277	0.851367	0.330746	2.9757	1.57323	0.0225724	0.684502	up	yes
gene24955	PGA5	rna49897	0.0321191	0.0864749	0.0924956	0.109763	0.208192	0.242823	0.376422	-1.40958	0.0224479	0.682746	down	yes
MSTRG.24630	ATP6V1B1	MSTRG.24630.2;rna46977	0.564919	7.5052	5.25354	1.81877	1.50935	1.00952	3.07164	1.61901	0.0224181	0.682722	up	yes
MSTRG.3517	BCL2L13	rna7428;rna7432;rna7431;rna7430;rna7429	9.89132	69.4375	11.722	70.1332	69.4458	67.4242	0.439852	-1.18491	0.0224065	0.682722	down	yes
MSTRG.4220	COLCA2	rna8560	1.78227	1.50866	2.1158	4.61078	7.4316	2.14317	0.381143	-1.39159	0.0223833	0.682722	down	yes
MSTRG.29584	LOC106146106	rna52401	10.5187	10.3248	8.51175	34.0019	15.069	14.5589	0.461344	-1.11608	0.0223825	0.682722	down	yes
MSTRG.11498	LOC110360916	rna22459;rna22458	0.0658765	0.497101	0.484787	0.0534777	0.193366	0.0409797	3.64031	1.86406	0.0221845	0.680007	up	yes
MSTRG.27425	GPD1	MSTRG.27425.1;rna51446	0.288284	8.31233	0.345399	0.577641	0.227999	0.897021	5.25414	2.39345	0.0221273	0.679137	up	yes
MSTRG.12175	LOC110361204	MSTRG.12175.1;MSTRG.12175.2	0.371017	1.20505	0.778838	3.50651	1.06157	1.36939	0.396618	-1.33418	0.0220218	0.676781	down	yes
MSTRG.4163	CEP164	rna8440;MSTRG.4163.12;MSTRG.4163.8;MSTRG.4163.11;MSTRG.4163.3;MSTRG.4163.6;MSTRG.4163.9;MSTRG.4163.5;MSTRG.4163.7;MSTRG.4163.10;MSTRG.4163.4;MSTRG.4163.1	0.978837	10.5584	1.10761	1.15419	1.36571	1.65344	3.02991	1.59927	0.0220112	0.676781	up	yes
MSTRG.12390	LOC110361415	rna24125;rna24126	1.60773	4.21443	0.424646	0.458969	0.967244	0.24024	3.74857	1.90634	0.0218154	0.673076	up	yes
MSTRG.21095	LOC110365396	rna40403;rna40401	0.33983	0.169881	0.356096	0.738895	0.974942	0.5304	0.385791	-1.37411	0.0217749	0.673076	down	yes
MSTRG.8052		MSTRG.8052.1	1.6314	1.01023	4.17143	8.50787	2.98867	4.35127	0.429905	-1.21791	0.021766	0.673076	down	yes
MSTRG.10004	SLC9A2	rna19952	0.0547768	0.338355	0.0653502	0.032162	0.0347127	0.0755409	3.21932	1.68676	0.021717	0.673076	up	yes
MSTRG.10294		MSTRG.10294.2;MSTRG.10294.1	6.97315	10.3245	22.1797	6.87505	6.06038	2.99838	2.47759	1.30894	0.0216854	0.673076	up	yes
MSTRG.19515		MSTRG.19515.1	0.0826617	0.113567	0.0723783	0.131495	0.353486	0.220216	0.380896	-1.39253	0.0215613	0.673076	down	yes
MSTRG.29658		MSTRG.29658.1	0.12101	0.256012	0.229508	0.0768849	0.0903553	0.094255	2.31947	1.2138	0.0215363	0.673076	up	yes
MSTRG.9603		MSTRG.9603.1	1.67109	4.20678	2.47385	1.37384	1.2084	0.833794	2.44486	1.28975	0.0213057	0.667854	up	yes
MSTRG.10161	LOC102092051	rna20185	13.5958	6.61137	2.82139	3.02529	2.86471	3.52455	2.44606	1.29046	0.0211638	0.666584	up	yes
MSTRG.17981	LOC110363995	MSTRG.17981.4;rna34764;rna34766;rna34765;MSTRG.17981.1	1.71562	2.22063	2.05078	1.13275	1.06176	0.709778	2.06145	1.04366	0.0211469	0.666584	up	yes
MSTRG.17926	POPDC3	rna34662;rna34664;rna34663;rna34665	4.24111	5.27482	15.9248	2.98116	3.8568	2.96604	2.59493	1.3757	0.0211344	0.666584	up	yes
MSTRG.5594	CFAP47	MSTRG.5594.1	1.88036	4.0798	1.34916	0.453539	0.622105	1.40477	2.94681	1.55915	0.021109	0.666584	up	yes
MSTRG.25346	NXPH4	rna48151	6.57337	5.49397	6.20332	8.2206	6.55866	35.1262	0.366105	-1.44967	0.0210909	0.666584	down	yes
MSTRG.22844	LOC110366196;CLSTN2	MSTRG.22844.2;MSTRG.22844.1;MSTRG.22844.4;MSTRG.22844.3	22.9457	24.3342	9.26356	8.77974	5.14744	10.7293	2.29325	1.19739	0.0210551	0.666584	up	yes
MSTRG.17492	LOC110363750	rna33905	1.13403	0.647796	0.457573	1.14932	1.98938	1.98669	0.436922	-1.19455	0.0208347	0.663692	down	yes
MSTRG.23406	LOC102089894	rna44670	2.99745	2.88954	3.63166	0.657716	1.73628	1.16361	2.67557	1.41985	0.0208065	0.663692	up	yes
MSTRG.1821	DUSP8	MSTRG.1821.1	0.418169	0.541357	0.265596	1.05469	1.23335	0.806074	0.395953	-1.3366	0.0207852	0.663692	down	yes
MSTRG.20220	LOC110365013	rna38717;rna38718	1.88904	4.03341	0.687627	0.317574	0.999942	0.845657	3.05573	1.61152	0.0206645	0.662176	up	yes
MSTRG.13895	LOC110362214	MSTRG.13895.1;rna27236	13.9243	16.73	18.7294	1.50034	9.24856	9.12245	2.48517	1.31334	0.020662	0.662176	up	yes
MSTRG.2244		MSTRG.2244.1	0.659901	2.60932	1.08429	0.683753	0.497486	0.474836	2.62881	1.39441	0.020641	0.662176	up	yes
gene6927	LOC110359023	rna14472;rna14473;rna14470;rna14471	0.15237	0.201518	0.186737	0.0658959	0.0518761	0.0867612	2.64321	1.40229	0.0206283	0.662176	up	yes
MSTRG.832	ARHGAP24	MSTRG.832.1	12.9548	11.2293	26.9037	69.8087	18.0796	26.052	0.448373	-1.15723	0.0204788	0.662176	down	yes
MSTRG.27288		MSTRG.27288.1	0.30223	0.284513	0.781746	1.6723	0.760094	0.905535	0.409981	-1.28637	0.0204693	0.662176	down	yes
gene15551	AHRR	rna31462;rna31463	0.102723	0.0952589	0.108242	0.03175	0.0354268	0.0485827	2.64535	1.40346	0.02046	0.662176	up	yes
gene8120	LOC102085569	rna16980	1.99223	5.21058	3.10597	1.31233	1.05436	1.44476	2.70468	1.43546	0.0204447	0.662176	up	yes
MSTRG.632	LOC110358602	MSTRG.632.2;MSTRG.632.1;rna1350	12.2396	4.82409	8.65521	3.06633	1.20499	6.29794	2.43336	1.28295	0.0203665	0.662176	up	yes
MSTRG.11489	LOC110360912	MSTRG.11489.1;rna22451	4.17975	3.62509	6.0367	8.85978	11.5599	7.35141	0.498415	-1.00458	0.0202696	0.662176	down	yes
MSTRG.28279		MSTRG.28279.1;MSTRG.28279.2	5.69489	4.35067	3.84086	1.96537	1.22367	2.20873	2.57262	1.36324	0.0202486	0.662176	up	yes
MSTRG.28419		MSTRG.28419.1	2.46481	0.741504	4.76365	11.2158	9.47982	2.9603	0.336912	-1.56956	0.0201975	0.662176	down	yes
MSTRG.28418		MSTRG.28418.1	0.746041	0.224436	1.44185	3.39477	2.86979	0.896013	0.33689	-1.56965	0.0201972	0.662176	down	yes
MSTRG.5608	RAMP1	rna11305;MSTRG.5608.3;MSTRG.5608.1;MSTRG.5608.4	3.73081	15.1912	3.93467	16.3881	15.6655	21.361	0.427911	-1.22462	0.0200322	0.662176	down	yes
MSTRG.20838	LOC102097113	rna39875;rna39876	4.50477	3.44142	3.61978	1.53698	1.47096	2.12609	2.2528	1.17172	0.0198646	0.659568	up	yes
MSTRG.4947	LOC110357891	rna9983;MSTRG.4947.2	3.17764	2.59397	3.72815	1.39423	1.85828	1.35126	2.06347	1.04507	0.0197998	0.658345	up	yes
MSTRG.12170	LOC110361202	rna23708	0.202252	0.356352	0.208757	0.0561754	0.143927	0.0764628	2.77461	1.47229	0.0197329	0.657048	up	yes
MSTRG.12279	LOC110361273	rna23893	3.57598	3.53883	3.33217	1.65636	1.61792	1.3947	2.23753	1.16191	0.019561	0.652428	up	yes
MSTRG.24666	LOC110355481	rna47045;MSTRG.24666.15;MSTRG.24666.1;rna47044;rna47046;rna47054;rna47055;rna47048;rna47050;rna47053;rna47043;rna47049;rna47051;rna47052	29.1907	42.798	23.0943	29.3681	7.56783	6.64656	2.18168	1.12544	0.0195597	0.652428	up	yes
MSTRG.2487		MSTRG.2487.1;MSTRG.2487.2;MSTRG.2487.4;MSTRG.2487.3	1.13244	1.33535	1.59753	0.954465	0.403363	0.373902	2.34755	1.23115	0.0194775	0.652234	up	yes
MSTRG.7109	LOC110358989	MSTRG.7109.1;rna14391;rna14392	0.441269	0.0432265	0.959351	1.38567	3.28633	0.871397	0.260462	-1.94085	0.0192951	0.649821	down	yes
MSTRG.22884	LOC110366203	rna43746;MSTRG.22884.1;rna43747	1.34056	3.1962	5.48686	8.14068	19.415	3.06852	0.327311	-1.61127	0.0192493	0.649208	down	yes
MSTRG.18232		MSTRG.18232.2;MSTRG.18232.1	28.4123	61.7112	18.6065	13.8747	16.5338	16.3769	2.32401	1.21662	0.0192238	0.649208	up	yes
MSTRG.10985	CWF19L1	MSTRG.10985.3;MSTRG.10985.2	55.1596	60.3712	49.6349	242.876	56.4674	57.0529	0.463432	-1.10957	0.0191866	0.648954	down	yes
MSTRG.24265	GADL1	MSTRG.24265.1	0.605687	0.431061	1.37504	1.84347	1.66443	3.15579	0.361931	-1.46621	0.0190648	0.645761	down	yes
MSTRG.23171	LOC102088280	rna44222	6.16951	8.46393	3.07872	7.9879	16.8885	17.6434	0.416563	-1.26339	0.0190037	0.64462	down	yes
MSTRG.23601	LOC110355021	rna44977	2.32974	0.362147	0.355512	0.184039	0.282708	0	6.52903	2.70687	0.018882	0.642343	up	yes
MSTRG.2102	OSR2	MSTRG.2102.1;MSTRG.2102.3;rna4742	1.90673	1.36545	2.46987	0.393148	1.09296	0.948949	2.35808	1.23761	0.0188737	0.642343	up	yes
MSTRG.24604	LOC102084061	rna46952	2.13144	1.16488	2.00964	14.6938	2.46896	1.03087	0.291638	-1.77775	0.0188459	0.642343	down	yes
MSTRG.9210	LOC110359945	rna18575	8.00994	3.4625	2.64384	3.94602	31.01	9.47192	0.317734	-1.65411	0.0188108	0.642343	down	yes
MSTRG.3952		MSTRG.3952.1	0.617758	0.329721	1.60642	4.72716	0.866061	1.84327	0.343428	-1.54192	0.0188047	0.642343	down	yes
MSTRG.2169	OTUD6B	MSTRG.2169.1	0.186309	0.203343	0.232503	0.974821	0.390458	0.213044	0.394188	-1.34305	0.018769	0.642343	down	yes
gene21138	LOC110365981	rna42565;rna42563;rna42562	0.0433526	0.0875454	0.124721	0.0059322	0.0493085	0.016251	3.57551	1.83815	0.0185948	0.639972	up	yes
MSTRG.8643	QPCT	rna17421	0.392797	1.03102	0.446503	0.231568	0.249746	0.292387	2.41737	1.27344	0.0185863	0.639972	up	yes
MSTRG.7757	MCHR1	rna15528	8.9634	10.5747	9.97217	4.30782	4.02971	3.13422	2.57243	1.36313	0.018465	0.639243	up	yes
MSTRG.20833	LOC102097303	rna39877;rna39879;rna39878	3.65286	4.25861	3.40087	1.67085	2.056	1.28819	2.25568	1.17356	0.0182781	0.634756	up	yes
MSTRG.18809	RASEF	rna36183	0.418241	0.580166	0.404094	0.152679	0.142342	0.285952	2.41406	1.27146	0.0181931	0.634494	up	yes
MSTRG.28	FRMPD2	rna63;MSTRG.28.2	6.73142	34.0002	8.69621	2.08599	5.41212	8.23572	3.1415	1.65145	0.0181364	0.634202	up	yes
MSTRG.10577		MSTRG.10577.1	5.42709	7.09287	10.7031	27.6847	21.9141	8.14311	0.402187	-1.31406	0.0181121	0.634202	down	yes
MSTRG.4093	CNKSR1	rna8383	0.328804	0.727728	0.370708	0.224162	0.16014	0.198096	2.45063	1.29315	0.0180488	0.634161	up	yes
MSTRG.4186	LOC110357574;LOC110357576	MSTRG.4186.1;rna8490;MSTRG.4186.2;MSTRG.4186.5;rna8486	144.416	228.932	105.789	75.4161	78.0208	75.5522	2.0924	1.06516	0.0180404	0.634161	up	yes
MSTRG.3616		MSTRG.3616.2;MSTRG.3616.1	23.2172	13.2027	3.40673	1.40949	8.21148	2.97742	3.16125	1.66049	0.017928	0.633697	up	yes
MSTRG.22872	LOC110366222	rna43725	0.00318235	0.051819	0.0299164	0.105753	0.0948381	0.0901816	0.292042	-1.77575	0.0178521	0.631965	down	yes
MSTRG.13467	IRF4	MSTRG.13467.1	0.150217	0.265502	0.49083	0.458369	1.3542	0.606588	0.374737	-1.41605	0.0177667	0.629889	down	yes
MSTRG.9638	LOC110360137	MSTRG.9638.3;MSTRG.9638.2;rna19279;MSTRG.9638.1	8.00101	13.2228	4.11118	3.93117	3.8636	2.96818	2.35391	1.23506	0.0177363	0.629759	up	yes
MSTRG.6802	LOC110358828	MSTRG.6802.1;rna13732	4.84441	21.6373	11.2853	4.55555	5.27643	4.33214	2.66638	1.41488	0.0175587	0.627315	up	yes
MSTRG.18373	LOC102094252	rna35422	1.69795	0.198282	0.436874	2.71423	4.11849	0.909202	0.30136	-1.73044	0.0175339	0.627315	down	yes
gene16770	PI15	rna33939;rna33938	4.10991	4.57246	5.27373	3.80555	39.4836	5.04457	0.288745	-1.79213	0.0175313	0.627315	down	yes
MSTRG.14964	LOC102086672	rna29367	0.237788	2.24335	0.208445	0.144685	0.15387	0.3292	4.28444	2.09911	0.0175192	0.627315	up	yes
MSTRG.8754	LOC110359746	MSTRG.8754.1	4.07999	11.4941	19.644	4.96548	5.76646	2.91687	2.5803	1.36754	0.0174864	0.627315	up	yes
MSTRG.26659		MSTRG.26659.2;MSTRG.26659.1	0.184842	0.00747247	0.0507947	0.188022	0.347777	0.413504	0.256092	-1.96526	0.0174815	0.627315	down	yes
MSTRG.989	SLC23A3	rna2116	0.278503	2.18298	0.233804	0.218846	0.232108	0.287519	3.64981	1.86782	0.017377	0.627315	up	yes
MSTRG.19933	LOC110364892	rna38230	1.13668	1.32508	1.08276	0.374469	0.717832	0.321034	2.50791	1.32649	0.017374	0.627315	up	yes
MSTRG.17063	S100A13	MSTRG.17063.1;rna33237;MSTRG.17063.3;MSTRG.17063.2;MSTRG.17063.4	9.79771	7.93644	3.77087	18.5279	16.9537	10.3183	0.469543	-1.09067	0.0172675	0.627304	down	yes
MSTRG.3867	LOC110357493	rna8143;rna8142;MSTRG.3867.3	0.989553	0.959619	1.70735	0.557756	0.280197	0.669379	2.42583	1.27848	0.017077	0.623272	up	yes
MSTRG.9029		MSTRG.9029.1	1.98312	2.70984	2.08416	0.580774	0.124783	1.23781	3.48731	1.80212	0.0170247	0.623272	up	yes
MSTRG.23586	LOC110355024	rna44966	15.7142	40.426	17.4986	12.7198	7.70232	8.62912	2.53479	1.34187	0.0168101	0.618323	up	yes
MSTRG.9920		MSTRG.9920.1;MSTRG.9920.2	0.492952	0.351461	0.732299	2.77437	0.639072	0.945991	0.361678	-1.46722	0.0167211	0.616977	down	yes
MSTRG.24264	GADL1	rna46377;MSTRG.24264.3;rna46375;rna46376;rna46378	13.8731	15.9479	10.031	6.56977	6.56174	6.05208	2.0774	1.05478	0.0167019	0.616977	up	yes
gene8110	TENM2	rna16962;rna16961;rna16964;rna16965	1.98254	2.24064	1.65746	1.2545	0.938593	0.723122	2.01653	1.01188	0.0166831	0.616977	up	yes
MSTRG.13466	IRF4	rna26150	0.167578	0.213678	0.380218	0.335784	1.30336	0.424117	0.369064	-1.43806	0.0166821	0.616977	down	yes
MSTRG.15574		MSTRG.15574.1	3.82152	1.49919	5.30082	16.6225	4.24959	8.71659	0.358973	-1.47805	0.0166522	0.616977	down	yes
MSTRG.24954	CEMIP	rna47512	252.238	103.241	74.8226	739.881	113.701	208.484	0.405155	-1.30346	0.0164472	0.611664	down	yes
MSTRG.5334	LOC102089243	rna10785	226.022	19.15	32.8282	40.2026	3.81916	26.1518	3.96161	1.98609	0.0164313	0.611664	up	yes
gene15901	TRIM67	rna32196	3.10882	2.59519	3.19403	1.45886	1.48126	0.795924	2.38168	1.25198	0.0163865	0.611337	up	yes
MSTRG.25080		MSTRG.25080.1	4.18499	0.0756364	0.0729132	12.3423	4.86221	9.66092	0.161305	-2.63213	0.0162677	0.609807	down	yes
MSTRG.14	LOC102086700	rna47	0.298159	0.111844	0.344409	0.584203	1.18687	0.293873	0.365342	-1.45268	0.0160781	0.60366	down	yes
MSTRG.2469		MSTRG.2469.1	1.5272	2.35311	0.55576	0.724279	0.418368	0.440371	2.80228	1.4866	0.0160566	0.60366	up	yes
MSTRG.26702	ELN	rna50300;rna50305;rna50306;rna50301;rna50307;rna50303;rna50302;rna50304;rna50308	0.751277	0.48876	0.663577	1.5687	1.3514	0.907777	0.497302	-1.00781	0.0159579	0.602025	down	yes
MSTRG.19118	LOC110364517	MSTRG.19118.4;MSTRG.19118.3;MSTRG.19118.2;rna36824	1.85009	2.77716	1.3467	1.00479	0.629858	0.911999	2.34581	1.23009	0.015722	0.596384	up	yes
MSTRG.7274	TIMP4	rna14661;rna14662	6.17427	6.26327	7.04424	8.64278	30.4671	7.35339	0.419295	-1.25396	0.015698	0.596384	down	yes
gene19024	LMO3	rna38312;rna38313;rna38307;rna38311;rna38308;rna38310;rna38314	1.91162	2.93343	1.6819	1.07542	1.20674	0.53306	2.31845	1.21316	0.0156898	0.596384	up	yes
MSTRG.18815		MSTRG.18815.1	3.37301	8.45247	4.96433	1.51961	1.45527	3.46259	2.60814	1.38302	0.0156065	0.596384	up	yes
MSTRG.14717	LOC110362567	rna28862	0.0166637	0.0622567	0.0243987	0.153516	0.0518314	0.125175	0.312593	-1.67764	0.0155143	0.595795	down	yes
MSTRG.15662	LOC102095346	rna30741	8.26025	3.46256	3.22197	49.1085	2.33957	4.6782	0.266271	-1.90903	0.0154571	0.594569	down	yes
MSTRG.13384	ZPLD1	MSTRG.13384.1	0.566303	0.658587	0.544787	0.380085	0.138749	0.16609	2.58375	1.36947	0.0154414	0.594569	up	yes
MSTRG.24428	RIMS2	MSTRG.24428.1	0.76933	0.648271	0.439375	2.49121	0.970453	1.55326	0.37029	-1.43327	0.0154275	0.594569	down	yes
gene8950	LOC110359974	rna18690;rna18686;rna18682	0.22577	0.27759	0.198485	0.0600368	0.0697717	0.11886	2.82241	1.49693	0.0151039	0.587132	up	yes
MSTRG.6995	VTCN1	rna14192;rna14193	4.39249	3.15728	2.05874	16.2409	4.01526	5.82935	0.368346	-1.44087	0.0150048	0.584816	down	yes
MSTRG.26307	LOC110356052	MSTRG.26307.3;MSTRG.26307.2;rna49779;MSTRG.26307.4	7.7718	7.89785	4.66645	2.84016	3.2054	3.56701	2.11557	1.08105	0.014937	0.584816	up	yes
MSTRG.10673	LOC102097874	MSTRG.10673.2;rna21128	4.38372	19.0114	6.34987	3.74236	2.75273	3.8917	2.86373	1.51789	0.0149177	0.584816	up	yes
MSTRG.29184		MSTRG.29184.1	0.977534	1.36513	0.738479	0.533069	0.303793	0.179835	3.03054	1.59958	0.0148386	0.584816	up	yes
MSTRG.19265	LOC110364582	rna37036;MSTRG.19265.3;MSTRG.19265.2	0.784293	0.944019	0.69824	0.250824	0.371531	0.263915	2.73794	1.45309	0.0147097	0.582017	up	yes
MSTRG.10230	SULT2B1	rna20318	1.89189	1.26336	1.21031	2.83533	3.91118	2.31958	0.481526	-1.05431	0.0146675	0.582017	down	yes
MSTRG.27621	ZNF462	MSTRG.27621.1	1.47574	1.96081	1.76595	0.842342	0.812182	0.813306	2.10813	1.07596	0.0146018	0.581626	up	yes
MSTRG.26188		MSTRG.26188.1	1.46635	1.52258	1.54109	0.728704	0.66483	0.788966	2.07561	1.05354	0.014578	0.581626	up	yes
MSTRG.9409	LOC110360059	rna18968	0.587058	0.444862	0.109502	0.124398	0.0800828	0.13367	3.37549	1.7551	0.0145773	0.581626	up	yes
MSTRG.10272	JPH3	rna20374	0.324373	0.287665	0.270262	0.645721	1.08455	0.386752	0.416764	-1.2627	0.0145264	0.581574	down	yes
MSTRG.22893	XIRP1	MSTRG.22893.2;rna43755;rna43754	0.739965	7.06712	0.712541	0.538271	0.665155	1.03823	3.8006	1.92623	0.0144489	0.579459	up	yes
MSTRG.11781	TACC2	MSTRG.11781.1	0.0413697	0.370525	0.0688793	0.0490204	2.33069	0.51626	0.166015	-2.59062	0.0142617	0.572928	down	yes
MSTRG.5371	LOC110358130	rna10839;rna10838;rna10837;rna10836	4.83701	7.69023	4.53994	3.02703	1.02276	2.46527	2.61965	1.38938	0.0142476	0.572928	up	yes
MSTRG.559	FBRSL1	MSTRG.559.1;MSTRG.559.2	5.46018	3.71139	3.5644	3.32396	0.74511	0.366179	2.87153	1.52182	0.0141724	0.57129	up	yes
MSTRG.20302	GALNTL6	MSTRG.20302.1;rna38851;MSTRG.20302.5;rna38852;rna38853	15.0373	9.64335	9.79022	6.36157	5.44519	4.09548	2.16768	1.11615	0.0141123	0.570819	up	yes
MSTRG.13867	SLC3A1	rna27158	0.188047	1.28313	0.153548	0.120171	0.165749	0.153957	3.69359	1.88502	0.0138543	0.56329	up	yes
MSTRG.12111		MSTRG.12111.1	0.614755	1.33941	1.05613	0.0710035	0.415436	0.459413	3.18263	1.67022	0.0138407	0.56329	up	yes
MSTRG.10027	NMS	MSTRG.10027.2;MSTRG.10027.1;rna19983;rna19982	0.497004	0.756197	2.13688	0.45931	0.457926	0.241551	2.92555	1.54871	0.0138311	0.56329	up	yes
MSTRG.9162		MSTRG.9162.1	5.41963	18.2625	14.398	4.18976	0.140489	0	8.79398	3.13652	0.013764	0.56329	up	yes
MSTRG.20973	LOC110365515	rna40129	0.545449	0.479302	0.596543	0.598926	3.30609	0.704066	0.351761	-1.50733	0.0137515	0.56329	down	yes
MSTRG.28190		MSTRG.28190.1	2.63916	0.481061	0.577007	0.336076	0.350333	0.470161	3.19672	1.67659	0.0136912	0.56329	up	yes
MSTRG.6168		MSTRG.6168.1	0.939636	0.478659	0.535802	2.22611	1.24805	1.25517	0.413187	-1.27513	0.0136101	0.561665	down	yes
MSTRG.18886	CACNA1I	MSTRG.18886.3;MSTRG.18886.2;MSTRG.18886.4;MSTRG.18886.5;rna36328	4.85116	8.6512	3.37009	4.07938	2.26421	1.45077	2.1647	1.11417	0.0135536	0.561665	up	yes
MSTRG.4076		MSTRG.4076.1	1.64877	0.577549	1.10676	0.491434	6.75066	6.46954	0.243084	-2.04047	0.0135122	0.561008	down	yes
MSTRG.25110		MSTRG.25110.1	23.0593	6.27356	12.48	4.59898	7.13935	4.78494	2.53054	1.33945	0.0134371	0.55919	up	yes
MSTRG.119	ZNF185	rna256;rna267;rna261;rna263;rna257	1.00983	0.659121	0.861415	0.351365	0.312053	0.401619	2.37585	1.24844	0.0134112	0.55919	up	yes
MSTRG.4135		MSTRG.4135.1	0.472014	0.562129	0.4998	0.338922	3.54268	1.05	0.311043	-1.68481	0.0133088	0.558386	down	yes
MSTRG.18771	LOC110364322	MSTRG.18771.1;rna36100	0.858911	2.80743	0.200964	0.295986	0.496707	0.203512	3.88204	1.95682	0.0132678	0.558386	up	yes
MSTRG.13340	LOC102096552	rna25850	17.8804	46.3122	27.6753	9.00257	11.9623	17.2433	2.4044	1.26568	0.0132337	0.558307	up	yes
MSTRG.11355	DDA1	MSTRG.11355.1	2.8424	0.415069	0.901862	0	0.414707	0.0616668	8.73124	3.12619	0.0131973	0.55777	up	yes
gene6068	LOC102091120	rna12785;rna12783;rna12784	1.85463	4.09674	3.46477	1.59876	1.2469	1.17507	2.3419	1.22768	0.0131749	0.55777	up	yes
MSTRG.3004		MSTRG.3004.1	2.04145	1.94631	1.54984	0.645631	0.987658	1.03014	2.07913	1.05598	0.0131603	0.55777	up	yes
MSTRG.20922	LOC110365502	rna40055;rna40054	2.21203	3.94237	0.795243	1.06139	0.852918	0.754891	2.60365	1.38053	0.0131481	0.55777	up	yes
MSTRG.13879		MSTRG.13879.1	10.6903	17.067	4.41786	4.26739	3.29438	4.99469	2.56244	1.35752	0.0131449	0.55777	up	yes
MSTRG.29548		MSTRG.29548.1	0.0820978	0.0560678	0.0707979	0.164916	0.180713	0.204826	0.37962	-1.39737	0.0131407	0.55777	down	yes
MSTRG.1757	LOC110364824	MSTRG.1757.1	19.3721	28.292	13.3752	10.1207	7.9178	6.872	2.45034	1.29298	0.013097	0.55777	up	yes
MSTRG.11298	LOC102087642	rna22177	0.895105	0.62012	0.992394	1.15055	2.41215	1.83941	0.464193	-1.1072	0.0127776	0.550909	down	yes
MSTRG.2173	NECAB1	MSTRG.2173.2;rna4882	17.1273	10.9587	15.0287	8.57624	3.32646	7.49913	2.2222	1.15199	0.0126731	0.548416	up	yes
MSTRG.19706		MSTRG.19706.1	0	1.38978	0	3.01951	2.40624	8.83322	0.0974672	-3.35894	0.0126036	0.54742	down	yes
MSTRG.22449	LOC110366058	rna42922	0.496807	0.610301	0.502698	0.254202	0.199951	0.10042	2.90279	1.53744	0.0123305	0.539063	up	yes
MSTRG.9046	LOC110359888	MSTRG.9046.1;rna18284	11.4006	15.2665	9.04788	6.8909	5.25974	4.33318	2.16667	1.11548	0.0122539	0.537186	up	yes
MSTRG.14630	LOC102096140	MSTRG.14630.2;rna28647	0.608865	5.13547	0.771984	0.423207	0.949033	0.219332	4.09426	2.0336	0.0121702	0.534512	up	yes
MSTRG.20102	LOC110364955	rna38530;rna38529;rna38531;rna38527;rna38528;MSTRG.20102.6	4.37681	5.4404	2.7054	1.90279	1.39616	1.88306	2.41655	1.27295	0.012131	0.533786	up	yes
MSTRG.23836	LOC110355133	MSTRG.23836.4;MSTRG.23836.5;MSTRG.23836.2;MSTRG.23836.3;rna45427	74.8085	41.841	80.5732	36.7833	35.7685	9.82444	2.39417	1.25953	0.0120793	0.533506	up	yes
MSTRG.27473		MSTRG.27473.1	3.02171	4.10129	1.93054	0.918594	1.47023	1.81485	2.15372	1.10683	0.0120489	0.533166	up	yes
MSTRG.21955	LOC110365873	MSTRG.21955.1	0.121801	0.408688	0.132641	0.0800277	0.0968056	0.0500527	2.92274	1.54732	0.0118789	0.528621	up	yes
MSTRG.15776	MKI67	MSTRG.15776.1;MSTRG.15776.2	6.92657	6.0139	9.59217	1.79006	0.403202	4.2377	3.50378	1.80891	0.0117112	0.525128	up	yes
MSTRG.4653	TSPAN1	rna9308	0.568942	2.79264	0.58253	0.704788	0.247753	0.13424	3.62917	1.85964	0.0116902	0.525128	up	yes
MSTRG.16424		MSTRG.16424.1	0.581292	1.4205	1.09159	10.5632	0.493489	1.66018	0.24325	-2.03949	0.0116334	0.525128	down	yes
MSTRG.634		MSTRG.634.1	4.30218	21.661	14.6429	7.25548	3.42768	1.73173	3.27075	1.70962	0.0116039	0.525128	up	yes
MSTRG.1075	ABCB11	rna2298	0.297721	1.79619	0.242675	0.210519	0.23362	0.214168	3.54939	1.82757	0.0114356	0.521314	up	yes
MSTRG.10667	ADIPOQ	rna21098	22.9336	28.0444	35.0954	48.2281	106.02	27.3432	0.473995	-1.07706	0.0113476	0.519715	down	yes
MSTRG.14143		MSTRG.14143.1	0.63924	0.364546	0.0475708	1.74607	0.104211	3.89752	0.182915	-2.45076	0.0112941	0.519634	down	yes
MSTRG.18686	PTCD3	MSTRG.18686.1	2.11005	3.96146	2.70904	1.48333	5.79305	24.0414	0.28037	-1.8346	0.0112863	0.519634	down	yes
MSTRG.2480	TSHZ2	MSTRG.2480.4;MSTRG.2480.2;MSTRG.2480.5;MSTRG.2480.1;MSTRG.2480.3	3.92276	7.62036	4.59902	3.73572	1.955	2.10478	2.0707	1.05012	0.0112558	0.519634	up	yes
MSTRG.14229	GLIS3	rna27937;rna27940;rna27939	2.12348	7.07291	3.06118	1.26412	1.57094	1.54073	2.80122	1.48606	0.0110944	0.519634	up	yes
MSTRG.1632	LYPD6	rna3668;rna3675;rna3669;rna3670;rna3674;rna3673;rna3671	5.19143	5.24093	4.79924	2.57773	2.7195	2.08312	2.06381	1.04531	0.0110795	0.519634	up	yes
MSTRG.15502	KLHDC7A	rna30465	1.6666	2.10969	1.59106	0.333835	0.939121	0.0771389	3.97553	1.99115	0.0110011	0.519634	up	yes
MSTRG.743	LOC102097375	rna1607;rna1606;MSTRG.743.2	5.46364	81.9336	3.89759	6.46533	7.38866	5.61546	4.68913	2.22932	0.0108717	0.517031	up	yes
MSTRG.29282		MSTRG.29282.1	0.125134	0.179066	0.0621193	0.408782	0.480787	0.229857	0.327239	-1.61158	0.0108567	0.517031	down	yes
MSTRG.11906	KLHL14	rna23208	8.6093	33.0689	6.17412	5.66721	4.1261	5.1091	3.21105	1.68304	0.0108484	0.517031	up	yes
MSTRG.13123	LOC110361669	rna25472	0.420956	0.715913	0.29182	0.216643	0.123828	0.192858	2.67882	1.4216	0.0108241	0.517031	up	yes
MSTRG.19930		MSTRG.19930.1;MSTRG.19930.4;MSTRG.19930.2;MSTRG.19930.3;MSTRG.19930.5	7.98766	13.9374	19.4352	5.70248	6.4776	8.13905	2.03553	1.02541	0.0108233	0.517031	up	yes
MSTRG.2533	ANO4	rna5623;MSTRG.2533.8;rna5620;rna5619;rna5622;rna5624;rna5625;rna5621	2.38765	1.84864	1.10471	0.680569	0.916196	0.331142	2.77036	1.47007	0.0107787	0.517031	up	yes
MSTRG.22788	LOC110366178	MSTRG.22788.1;rna43550;rna43548;rna43549;MSTRG.22788.2	10.3734	8.08862	9.97361	2.347	4.54625	4.68716	2.4555	1.29601	0.0107682	0.517031	up	yes
MSTRG.13295	LOC110361821	MSTRG.13295.3;rna25776;MSTRG.13295.1;rna25775	12.794	7.84074	3.73557	15.4771	16.1189	19.8427	0.473774	-1.07773	0.0107094	0.51662	down	yes
MSTRG.16517	SMOC2	MSTRG.16517.1;rna32138;rna32137;rna32139	5.09648	3.16715	2.60421	8.97272	7.69255	5.5063	0.49017	-1.02865	0.0103827	0.504996	down	yes
MSTRG.27401	LOC110356468	MSTRG.27401.1	0.937691	3.53174	0.412761	0.0884194	0.553844	0.418884	4.60086	2.2019	0.0101702	0.499309	up	yes
MSTRG.16520		MSTRG.16520.1	0.377345	0.637531	0.21405	0.214329	0.0442891	0.0482053	4.00532	2.00192	0.0101581	0.499309	up	yes
MSTRG.12434		MSTRG.12434.1	0.525387	1.17708	0.29519	0.133045	0.249282	0.214919	3.34478	1.74191	0.0101543	0.499309	up	yes
gene4388	LOC110357763	rna9269;rna9270;rna9275	0.771176	1.58447	1.22938	0.332505	0.612795	0.395165	2.67446	1.41925	0.0100477	0.497963	up	yes
MSTRG.16631	PLD5	rna32409;rna32413;rna32410;rna32422;rna32420;rna32411;rna32419;rna32414;rna32416;rna32418;rna32408;rna32417;rna32421;rna32415;rna32412	2.89842	5.7405	2.34701	1.62959	1.66359	1.46248	2.31007	1.20794	0.0100323	0.497963	up	yes
MSTRG.8114	RGS14;SLC34A1	MSTRG.8114.2;rna16312;rna16315;rna16313	26.3029	212.566	13.8554	19.1948	19.3637	27.372	3.83319	1.93854	0.0100311	0.497963	up	yes
MSTRG.24134		MSTRG.24134.1	23.664	33.8464	7.18143	10.806	5.43277	7.12533	2.76886	1.46929	0.00989636	0.493581	up	yes
MSTRG.19122	TRPA1	rna36830	4.11961	6.53783	5.51727	2.19916	2.56965	2.58741	2.19878	1.13671	0.00988609	0.493581	up	yes
MSTRG.21903	LOC110365833	MSTRG.21903.1;MSTRG.21903.2	0.526704	0.601459	0.327678	0.25003	0.206147	0.120797	2.52323	1.33527	0.00986725	0.493581	up	yes
MSTRG.20741		MSTRG.20741.1;MSTRG.20741.2	35.1403	44.4737	41.6586	11.9674	9.93934	29.9383	2.33913	1.22597	0.00978386	0.491091	up	yes
MSTRG.3491	LOC102087146	MSTRG.3491.1;MSTRG.3491.2	0.89725	4.775	2.77926	3.1765	11.9282	13.012	0.300588	-1.73414	0.00970081	0.489008	down	yes
MSTRG.17698	LOC110363860	rna34203;rna34202	6.33783	1.66693	6.04473	1.48034	0.77148	1.79408	3.47252	1.79598	0.00967101	0.489008	up	yes
MSTRG.1237		MSTRG.1237.1	0.227293	0.36818	0.187414	0.0915384	0.0699176	0.128252	2.70233	1.43421	0.00963621	0.488892	up	yes
MSTRG.5633		MSTRG.5633.1	14.2817	16.0884	7.26798	2.68053	5.63609	7.9925	2.30779	1.20651	0.00957963	0.488126	up	yes
MSTRG.2900	LOC110357034	rna6276	0.282728	0.54451	0.374438	0.145597	0.087231	0.210293	2.71185	1.43928	0.00952978	0.487392	up	yes
MSTRG.15805	LOC110363098	MSTRG.15805.1;rna30971	0.248406	0.569558	0.179775	0.0880657	0.136836	0.0747144	3.33006	1.73555	0.00952077	0.487392	up	yes
MSTRG.1878	LOC110365568	MSTRG.1878.2;MSTRG.1878.17;rna4169;rna4155;rna4167;rna4162;rna4157;rna4168;rna4164;rna4158;rna4163;rna4161;rna4156;rna4159;rna4166;rna4160;rna4154;rna4165	66.7808	62.927	55.1521	25.3777	42.4523	19.3961	2.11932	1.0836	0.00946221	0.486353	up	yes
MSTRG.25579	LOC110355826	rna48600;rna48599	5.94211	7.00369	3.9261	3.16004	1.65136	2.33813	2.35986	1.2387	0.00945475	0.486353	up	yes
MSTRG.186	SLC26A4	rna421	1.00625	17.1614	1.10683	1.11412	1.1483	1.44454	5.19953	2.37838	0.00944939	0.486353	up	yes
MSTRG.28604		MSTRG.28604.1;MSTRG.28604.3;MSTRG.28604.2	17.4393	18.2389	0	0.894388	0	0	39.8912	5.318	0.00937723	0.485163	up	yes
gene18079	LOC110364408	rna36421	1.36663	1.04737	0.304257	0.312535	0.254221	0.0304143	4.5519	2.18647	0.00933742	0.484168	up	yes
MSTRG.27803	LOC110356591;LOC102084941	rna51939;MSTRG.27803.1;MSTRG.27803.2;MSTRG.27803.4	0.316136	0.735287	0.723639	0.251658	0.206194	0.276954	2.41569	1.27243	0.00930845	0.483731	up	yes
MSTRG.28455		MSTRG.28455.1;MSTRG.28455.2	0.154347	0.0214848	0.0783111	0.021837	0	0	11.6382	3.54079	0.00928722	0.483731	up	yes
MSTRG.27059	RRH	rna50885	0.0119829	0.0822661	0.105339	0.535457	0.644063	0.012835	0.16739	-2.57872	0.00922467	0.483731	down	yes
MSTRG.7959	LOC110359381	MSTRG.7959.1	1.40765	1.51188	0.684131	0.32955	0.619745	0.0817303	3.49522	1.80538	0.00918494	0.48372	up	yes
MSTRG.4724	CUNH1orf210	rna9452	0.091138	0.659946	0.277493	0.0624761	0.143281	0.0399923	4.18547	2.06539	0.00918357	0.48372	up	yes
MSTRG.16378	LOC110363314	rna31897;rna31898;rna31895;rna31896	0.677912	0.722797	0.996853	0.114433	0.426582	0.294417	2.86985	1.52097	0.0089829	0.479499	up	yes
MSTRG.15750	LOC110363055	rna30861	3.00158	4.96952	2.0613	0.798899	1.19842	1.21279	3.12526	1.64398	0.00896845	0.479499	up	yes
MSTRG.19050		MSTRG.19050.1	6.91077	6.0001	4.91924	23.5756	8.60631	13.2355	0.392583	-1.34893	0.00896198	0.479499	down	yes
MSTRG.17252	LOC110363703	rna33580;MSTRG.17252.4;rna33582;rna33581	3.37326	2.3728	4.15558	0.629794	1.97215	1.11419	2.6645	1.41386	0.00867373	0.469157	up	yes
MSTRG.8688	LOC110359726	MSTRG.8688.2;rna17532;rna17531;MSTRG.8688.4	1.18264	1.53385	2.13997	0.80021	0.67002	0.728566	2.20869	1.14319	0.00859617	0.46724	up	yes
MSTRG.3951		MSTRG.3951.1	30.5073	13.5796	46.1305	132.193	34.6293	55.3934	0.40599	-1.30048	0.00857526	0.46724	down	yes
MSTRG.24094	LOC110355221	rna46016	12.964	9.57822	3.95249	3.36584	3.42242	2.31982	2.90892	1.54049	0.00832925	0.454939	up	yes
MSTRG.28788		MSTRG.28788.1	0.501275	0.431826	1.09056	1.28534	2.8974	1.04158	0.387355	-1.36827	0.00831727	0.454939	down	yes
MSTRG.28496		MSTRG.28496.1	1.8634	0	0.081651	10.2685	12.0119	0.325617	0.0860414	-3.53883	0.0082774	0.454215	down	yes
MSTRG.10012	LOC102086040	rna19961;MSTRG.10012.5;MSTRG.10012.4;MSTRG.10012.1;rna19962	1.47545	2.44778	1.70262	0.269362	1.29766	0.736112	2.44269	1.28847	0.00822765	0.45254	up	yes
MSTRG.15121	LOC110362810	rna29770	1.92691	9.78378	6.24399	3.25468	0.519522	0.790839	3.93308	1.97566	0.0082183	0.45254	up	yes
gene9287	LOC110360106	rna19270;rna19271	0.804161	1.02252	0.427951	0.293472	0.259474	0.161086	3.15761	1.65883	0.00810468	0.448923	up	yes
MSTRG.20588	LOC110365161	rna39341;rna39340;rna39339	2.35315	1.62488	1.58562	0.90728	0.32827	0.0567028	4.30539	2.10614	0.00804213	0.448625	up	yes
MSTRG.21266	DPT	rna40763	7.54206	11.9764	11.3622	19.7398	30.5978	12.6339	0.490393	-1.02799	0.00801764	0.448321	down	yes
MSTRG.1913	CALCB	MSTRG.1913.4;rna4232;rna4233;MSTRG.1913.5;rna4231;rna4229	5.77007	1.50654	3.37937	13.5983	6.93418	4.68638	0.42254	-1.24284	0.00799265	0.448321	down	yes
MSTRG.28547		MSTRG.28547.1	0.212245	0.0712474	0.168014	0.553795	0.899578	0.119124	0.287127	-1.80024	0.0079407	0.448278	down	yes
MSTRG.20326	LOC102091325;LOC110365049	gene19317;MSTRG.20326.3;MSTRG.20326.1;gene19318	125.55	96.7707	242.229	132.81	830.353	234.21	0.387974	-1.36597	0.00783634	0.444519	down	yes
MSTRG.21634	LOC110365695	MSTRG.21634.1;rna41527	30.4331	45.0984	34.3952	27.7964	421.228	22.751	0.233006	-2.10156	0.00772307	0.439152	down	yes
MSTRG.12304	LOC110361414	rna23946;rna23944;rna23950;rna23945;rna23949;rna23947;rna23948	1.30113	1.90601	0.766933	0.637098	0.502125	0.453857	2.49459	1.3188	0.00767114	0.437255	up	yes
MSTRG.15936	LOC110363152	MSTRG.15936.1	5.2339	6.77403	4.4451	2.09071	1.51806	2.72216	2.59883	1.37786	0.00761136	0.4349	up	yes
MSTRG.1164	LOC110361442	rna2506;rna2505;rna2507	0.145656	0.0718223	0.317512	0.0316922	0.0693481	0.0439379	3.69014	1.88368	0.007565	0.433303	up	yes
MSTRG.27210	LOC110356417	MSTRG.27210.1	1.53825	0.209449	0.138279	2.19881	2.12882	3.22807	0.24961	-2.00225	0.00747504	0.430656	down	yes
MSTRG.20004	LOC110364920	MSTRG.20004.1	18.4429	49.5206	16.028	13.0016	15.5716	12.7961	2.03028	1.02168	0.00742095	0.430287	up	yes
MSTRG.11863		MSTRG.11863.1	0.831676	0.712419	0.746357	1.67737	2.9251	1.76957	0.359454	-1.47612	0.00741415	0.430287	down	yes
MSTRG.19467	PIGR	rna37358	0.0699375	0.481441	5.28997	0.0456309	0.491264	0.100842	9.1595	3.19527	0.00738291	0.430201	up	yes
MSTRG.25260	IGF1R	MSTRG.25260.1	21.0624	24.4175	21.9753	51.8957	74.8744	24.0579	0.447233	-1.1609	0.00736715	0.430201	down	yes
gene3176	LOC110357204	rna6906;rna6905;rna6904	9.41048	6.44818	3.47834	2.49014	1.39418	1.84612	3.37444	1.75465	0.00735234	0.430201	up	yes
MSTRG.4132	LOC110357568;LOC110357563	MSTRG.4132.3;rna8417;rna8416;MSTRG.4132.1;rna8415	0.284681	0.695218	0.64102	0.529311	3.0521	1.04498	0.350364	-1.51308	0.00733397	0.430201	down	yes
gene15557	LOC102096498	rna31471	0.420377	0.54195	1.46521	0.159018	0.367429	0.226895	3.22236	1.68812	0.00731402	0.430201	up	yes
MSTRG.7374	LOC110359130	rna14866	1.38372	1.8839	1.04879	0.485631	0.405113	0.595082	2.90506	1.53857	0.00731056	0.430201	up	yes
MSTRG.26368	LOC106146026	rna49842	0.192173	0.382225	0.30526	0.560023	0.745081	0.911034	0.396933	-1.33303	0.00729033	0.430201	down	yes
MSTRG.5653	FRZB	rna11458;MSTRG.5653.1	14.2478	15.5776	12.3492	16.548	65.6876	14.4454	0.436224	-1.19686	0.00728618	0.430201	down	yes
MSTRG.14226	SLC1A1	rna27944	8.95805	46.2665	41.2596	11.6998	12.0269	6.87662	3.15273	1.6566	0.00728147	0.430201	up	yes
MSTRG.9636	KCNH8	MSTRG.9636.3;MSTRG.9636.1;rna19278	13.2723	15.5655	8.72546	6.20296	6.07815	4.21774	2.27672	1.18696	0.00725288	0.430201	up	yes
MSTRG.887	IL-8	rna1935	0.6547	0.52554	0.532756	2.4367	1.04266	1.52246	0.342475	-1.54593	0.00709298	0.424875	down	yes
MSTRG.17830	MYB	MSTRG.17830.4;MSTRG.17830.2;MSTRG.17830.3;rna34485;MSTRG.17830.6;MSTRG.17830.5	1.73993	2.30888	2.03553	0.608067	1.11594	1.16085	2.10906	1.0766	0.0070773	0.424875	up	yes
MSTRG.918		MSTRG.918.1;MSTRG.918.2	0.065365	0.220589	0.477272	0.470256	0.631582	1.7191	0.270557	-1.886	0.00706151	0.424875	down	yes
MSTRG.6047	HSPB1	MSTRG.6047.1;rna12327	3.13671	1.69433	2.88008	6.39261	12.7915	3.22983	0.344032	-1.53938	0.00695813	0.420368	down	yes
MSTRG.7129		MSTRG.7129.1	0.0992385	0.0424938	0.186297	0.0270022	0.684077	1.32051	0.161465	-2.63071	0.00675806	0.411089	down	yes
MSTRG.11261	GPR83	rna22126	0.530482	0.39747	1.12485	0.274887	0.301202	0.116823	2.96258	1.56685	0.00672668	0.41024	up	yes
MSTRG.15499	PAX7	rna30448;MSTRG.15499.12;MSTRG.15499.8;MSTRG.15499.11;MSTRG.15499.13;rna30445;rna30449;rna30453;rna30450;rna30452;rna30451;rna30446	5.80136	9.06341	5.36442	2.96226	3.58599	3.3823	2.03707	1.02649	0.00671872	0.41024	up	yes
MSTRG.5632		MSTRG.5632.1	47.6699	55.2339	25.4447	8.18374	17.1711	27.9588	2.40743	1.26749	0.00670048	0.41024	up	yes
MSTRG.2046	SLC5A12	rna4606	0.00781165	0.530249	0.0231754	0.0394545	0.00739063	0.0143359	9.17336	3.19745	0.00650443	0.40084	up	yes
MSTRG.1312	LOC110362438	MSTRG.1312.1;rna2923	1.7385	1.43821	1.86428	0.859431	0.500802	0.510982	2.69397	1.42973	0.00647583	0.400124	up	yes
MSTRG.28290		MSTRG.28290.1	0	0	6086.02	5.89581	0	3.73265	632.087	9.30398	0.00645104	0.399642	up	yes
MSTRG.20567		MSTRG.20567.1	3.61674	3.72604	2.48644	2.20286	0.607891	0.531043	2.9413	1.55646	0.00631302	0.392124	up	yes
MSTRG.349	LOC110357523	rna778;rna779;rna777	0.153077	0.452756	0.470084	0.0407954	0.17308	0.0980386	3.4494	1.78635	0.00626604	0.390235	up	yes
MSTRG.23885		MSTRG.23885.1	5.36319	4.17202	4.83143	15.2053	17.9238	6.03157	0.366864	-1.44668	0.00622352	0.388615	down	yes
MSTRG.21635	LOC110365695	MSTRG.21635.1	8.66836	6.19659	7.5723	2.17851	164.212	4.52779	0.131275	-2.92934	0.0061125	0.383718	down	yes
gene20333	MALRD1	rna40936	65.3254	43.9494	43.0192	24.3745	26.9335	23.797	2.02775	1.01988	0.00596325	0.376356	up	yes
MSTRG.24115	LOC110355283	MSTRG.24115.1	6.43261	7.13715	5.45095	2.17853	1.18807	3.28998	2.85743	1.51472	0.0059471	0.376346	up	yes
MSTRG.23212		MSTRG.23212.1	0.210849	0.766616	0.42755	0.170562	0.0933738	0.179023	3.17189	1.66534	0.00592801	0.376149	up	yes
MSTRG.12134		MSTRG.12134.1	0.0886094	0.048447	0.141303	0.36754	0.29957	0.0962696	0.364641	-1.45545	0.00587552	0.374976	down	yes
MSTRG.1530	TCTEX1D1	MSTRG.1530.1	0.46249	0.2809	0.4335	0.117938	0.0903132	0.143992	3.34113	1.74034	0.00579548	0.371748	up	yes
MSTRG.13249	LOC110361829	MSTRG.13249.3;rna25666;rna25667	2.24683	2.93477	1.72385	1.15922	0.608147	0.900459	2.58842	1.37207	0.00578774	0.371748	up	yes
MSTRG.7042		MSTRG.7042.1	6.8678	6.62961	81.7713	6.23924	7.37693	5.35937	5.02061	2.32786	0.00575887	0.371424	up	yes
MSTRG.27598	LOC102098631	MSTRG.27598.1	0.392955	0.370523	0.474183	1.00514	0.928549	0.587693	0.490866	-1.0266	0.00573184	0.370696	down	yes
MSTRG.18280		MSTRG.18280.1	2.77592	1.86372	2.25625	3.44558	5.14259	6.94178	0.444038	-1.17124	0.00566056	0.367094	down	yes
MSTRG.4157	TAGLN	rna8436	1.22835	0.399949	0.993794	2.27764	4.67597	0.838967	0.336487	-1.57138	0.00565937	0.367094	down	yes
MSTRG.18732	LOC102090412	MSTRG.18732.1;rna36025	5.95048	11.558	5.21374	3.54656	2.55599	1.32704	3.05834	1.61275	0.00560614	0.365579	up	yes
gene15743	CFAP58	rna31852	2.84716	1.44222	1.58338	0.464345	0.852155	0.311376	3.60763	1.85105	0.00556362	0.364828	up	yes
MSTRG.26185	HOXC11	rna49642	1.66249	1.10419	0.295567	0	0.243931	0	12.5538	3.65005	0.00554521	0.364828	up	yes
MSTRG.26438	FAM3B	rna49950;rna49949	1.46412	3.14784	1.89271	0.663379	1.04441	0.612549	2.80333	1.48714	0.00554425	0.364828	up	yes
MSTRG.15029	LOC110362792	rna29489	21.6206	35.2043	25.5782	11.587	11.8658	11.8853	2.33185	1.22147	0.0054542	0.361683	up	yes
gene13627	ITIH3	rna27851	2.19764	3.78554	1.48492	0.841632	0.565964	0.896782	3.24083	1.69636	0.00541479	0.360084	up	yes
MSTRG.14026	KCNJ8	MSTRG.14026.2;rna27510;MSTRG.14026.3;rna27509	20.2913	20.2046	32.6707	32.8373	83.3162	31.3679	0.495972	-1.01167	0.00538783	0.359306	down	yes
MSTRG.2923	LOC110357045	rna6298	0.86552	2.63977	0.784723	0.255094	0.447481	0.480577	3.62592	1.85835	0.0051811	0.347488	up	yes
MSTRG.24055	LOC102093638;LOC102084872	MSTRG.24055.5;rna45911;MSTRG.24055.4;MSTRG.24055.2;MSTRG.24055.8;MSTRG.24055.7;MSTRG.24055.1;MSTRG.24055.6	54.9696	986.466	120.782	82.2058	103.877	100.432	4.05641	2.0202	0.00514417	0.345997	up	yes
MSTRG.3094	LOC110357154	MSTRG.3094.2;rna6578	0.311529	0.30614	0.856592	0.18037	0.122797	0.104034	3.62047	1.85618	0.00508685	0.34477	up	yes
MSTRG.25761	LOC110355867	MSTRG.25761.1;rna48989	1.41814	2.1123	1.41818	0.588796	0.571615	0.790994	2.53593	1.34251	0.00508459	0.34477	up	yes
MSTRG.14612		MSTRG.14612.1	0.173481	0.694114	0.0537952	0.0740877	0.042506	0.087817	4.50755	2.17234	0.00503286	0.343757	up	yes
MSTRG.27270	LOC102086698	MSTRG.27270.1	1.08034	1.21324	0.539817	2.00777	2.40603	3.26726	0.36888	-1.43878	0.00500075	0.343757	down	yes
MSTRG.25160	LOC110355620	rna47856;rna47854;MSTRG.25160.4;rna47855;rna47853	11.3083	2.07482	2.33712	1.69986	0.996781	0.907365	4.36188	2.12495	0.00498147	0.343757	up	yes
MSTRG.523	LOC110358139	MSTRG.523.1	1.02321	1.32312	0.895012	0.801366	4.69497	5.79135	0.287157	-1.80009	0.00496743	0.343757	down	yes
MSTRG.14532		MSTRG.14532.1	0.182418	0.145612	0.21577	0.0620648	0.0614158	0.0584222	2.98951	1.57991	0.00494628	0.343757	up	yes
MSTRG.5679	LOC110358263	rna11520;rna11519	1.84148	2.54526	2.01459	1.13514	0.333287	0.60516	3.08708	1.62624	0.00494238	0.343757	up	yes
MSTRG.27610	LOC102098807	rna51718	9.34531	2.95263	5.36961	16.4362	13.5471	9.80105	0.444083	-1.1711	0.00487494	0.341684	down	yes
MSTRG.19228		MSTRG.19228.1	1.86574	0	1.25317	0	0	0.118445	26.3322	4.71876	0.00482437	0.340501	up	yes
MSTRG.7769		MSTRG.7769.1	103.488	64.8369	252.431	736.569	171.752	303.007	0.347351	-1.52553	0.00478657	0.340501	down	yes
MSTRG.24943	LOC110355561	MSTRG.24943.3;rna47498;rna47500;rna47499	0.122021	0.324021	0.0445075	0.390228	0.807278	0.780678	0.24798	-2.01171	0.0047653	0.340501	down	yes
gene2051	GRHL2	rna4675;rna4683;rna4677;rna4685;rna4680;rna4681	1.04018	3.76701	3.25089	0.288339	1.04939	0.919608	3.56973	1.83582	0.00468424	0.337222	up	yes
MSTRG.9408	JCHAIN	MSTRG.9408.1;rna18967	171.553	181.028	424.282	367.101	852.148	395.857	0.480998	-1.0559	0.00466755	0.337051	down	yes
MSTRG.26618	LOC110356151	MSTRG.26618.3;rna50202;MSTRG.26618.1;MSTRG.26618.2	39.4333	63.614	51.8454	18.6932	25.9367	11.7272	2.74841	1.4586	0.00460579	0.333615	up	yes
MSTRG.29815	LOC110356813	rna52572;rna52571;rna52570;rna52569;rna52568	0.30268	0.362862	0.245873	0.0946946	0.100713	0.0739736	3.38336	1.75846	0.00458422	0.333615	up	yes
MSTRG.7954	LHX1	rna16020	0.606022	2.30605	1.39172	0.204277	0.445214	0.486402	3.78891	1.92178	0.00452622	0.330906	up	yes
MSTRG.4329	LOC110357631	MSTRG.4329.1	3.39802	5.32171	3.61792	0.990387	0.962326	1.66696	3.4085	1.76914	0.00449315	0.329512	up	yes
MSTRG.9073	PDE11A	MSTRG.9073.8;MSTRG.9073.6;MSTRG.9073.2;rna18282;MSTRG.9073.5;MSTRG.9073.3;MSTRG.9073.4;MSTRG.9073.9;MSTRG.9073.7	13.3941	27.3191	15.9636	11.3968	6.01557	9.29211	2.12238	1.08568	0.00442834	0.325774	up	yes
MSTRG.2440	PCK1	rna5436	3.51009	45.0043	2.32932	3.48332	3.10689	2.56287	5.55482	2.47374	0.00442833	0.325774	up	yes
MSTRG.22232	NOXO1	rna42625	5.66269	6.87131	8.93973	0.22038	0.406996	3.59176	5.0896	2.34755	0.00440983	0.325774	up	yes
MSTRG.2643	TBX18	MSTRG.2643.1	0.71261	0.767231	0.700432	0.221005	0.361165	0.0827729	3.27888	1.71321	0.00434939	0.324016	up	yes
MSTRG.15684	GK	MSTRG.15684.1;rna30768	0.315914	0.439562	0.318411	0.150794	0.223466	0.160326	2.00882	1.00635	0.00427841	0.31974	up	yes
MSTRG.3381	LDLRAD3	MSTRG.3381.1	1.01119	0.386922	1.48488	0.181339	0.174965	0	8.09138	3.01639	0.00427102	0.31974	up	yes
MSTRG.21773	DCX	MSTRG.21773.1	5.67599	9.44259	5.42548	3.34474	1.84065	3.0958	2.48081	1.31081	0.00422256	0.317582	up	yes
MSTRG.18770	IRX1	rna36092	4.40665	8.94891	1.52372	0.270922	2.17289	0.313318	5.39665	2.43206	0.00422064	0.317582	up	yes
MSTRG.22854	LOC110366214	rna43721;rna43720;MSTRG.22854.7;MSTRG.22854.5;rna43722;MSTRG.22854.6;rna43719	4.2414	3.37979	2.93367	0.297305	1.96546	1.14601	3.09638	1.63058	0.00417624	0.317582	up	yes
MSTRG.23963	LOC110355210	rna45701;MSTRG.23963.4;rna45700;rna45703;MSTRG.23963.5;rna45702;MSTRG.23963.6	7.61827	7.0487	2.82287	12.3789	9.30399	17.0812	0.451187	-1.1482	0.00406258	0.314209	down	yes
MSTRG.25285	PFKFB3	MSTRG.25285.1	0.0643303	0.0482999	0.045202	0.185634	0.118059	0.115399	0.376605	-1.40888	0.00400048	0.312875	down	yes
MSTRG.19947	LOC110364899	rna38251;MSTRG.19947.1	1.98999	1.75538	2.02838	11.866	2.7899	2.61943	0.33422	-1.58113	0.0039081	0.30804	down	yes
MSTRG.9961		MSTRG.9961.1	3.21111	2.19112	20.3051	47.4048	27.1761	25.799	0.2561	-1.96522	0.00379465	0.30179	down	yes
gene25394	LOC110356265	rna50613	0.852538	0.837057	0.426293	0.224942	0.25628	0.0881856	3.71594	1.89373	0.00374537	0.299897	up	yes
MSTRG.6555	LOC110358676	MSTRG.6555.1;rna13240;rna13239	25.8276	51.8836	45.4692	19.9138	18.6682	19.5028	2.1207	1.08454	0.00367575	0.295354	up	yes
MSTRG.2395	LOC110356487	MSTRG.2395.2;rna5356;MSTRG.2395.1;MSTRG.2395.4	24.5447	16.5193	35.9296	14.5027	6.37702	5.39045	2.93084	1.55131	0.00361115	0.292963	up	yes
MSTRG.21868	KCNJ16	MSTRG.21868.1;rna41980;rna41984;rna41982;rna41983;rna41987;rna41986;rna41978;rna41988;rna41985	1.74029	9.08986	1.79289	1.15966	1.32483	1.14116	3.4816	1.79975	0.00358028	0.291638	up	yes
MSTRG.799	LOC110359471	MSTRG.799.1;rna1718;rna1719;rna1717	3.66555	7.80894	5.17386	2.45489	1.70916	1.36403	3.0116	1.59053	0.00356508	0.291408	up	yes
MSTRG.25849		MSTRG.25849.1	0.0335363	0	0	0	0.816796	0.426359	0.0269768	-5.21214	0.00354057	0.290413	down	yes
MSTRG.18482	LOC110364194	rna35642;MSTRG.18482.1	0.990206	1.06082	0.465057	0.31327	0.200652	0.308356	3.0599	1.61348	0.00347514	0.286043	up	yes
MSTRG.19453	FAM19A3	MSTRG.19453.1	1.20855	0.656475	0.864884	3.39097	2.25751	1.37375	0.388752	-1.36308	0.00346575	0.286043	down	yes
MSTRG.20453	LOC110365103	MSTRG.20453.1	0.132332	0.266462	0.162337	0.615244	0.464127	0.458153	0.364958	-1.4542	0.00340675	0.283386	down	yes
MSTRG.15139	LOC102084173	rna29789;MSTRG.15139.2	12.8895	5.98541	3.71034	17.9211	21.4507	17.5707	0.396632	-1.33413	0.0033529	0.279896	down	yes
MSTRG.7824	LOC110359338;LOC110359340	MSTRG.7824.6;MSTRG.7824.8;MSTRG.7824.7;MSTRG.7824.5;rna15654;rna15649;rna15650;rna15656;rna15651;rna15652;rna15653	7.6172	25.2741	4.13661	4.86935	3.6326	1.08777	3.86121	1.94905	0.00328999	0.275622	up	yes
MSTRG.13956	ABCC2	rna27358	1.31561	25.5493	0.776814	0.740538	1.8033	0.724586	8.4572	3.08018	0.00323471	0.271958	up	yes
MSTRG.7653	AUTS2	MSTRG.7653.1	6.24302	8.67188	6.33121	1.95029	2.53464	3.38537	2.69953	1.43271	0.00321725	0.27146	up	yes
MSTRG.11265	LOC102098596	rna22131	0.385513	0.471072	0.308653	0.0538377	0.148087	0.106322	3.78022	1.91847	0.00319139	0.270247	up	yes
MSTRG.18414	MFAP5	MSTRG.18414.5;rna35482;rna35484;rna35483;rna35481;rna35486	6.06392	2.86891	2.99379	6.00964	31.9535	3.81622	0.285467	-1.8086	0.00318859	0.270247	down	yes
MSTRG.1079	LRP2;LOC110360830;LOC110360839	MSTRG.1079.4;rna2305;MSTRG.1079.3;rna2312;rna2307;rna2310;rna2308;MSTRG.1079.12;MSTRG.1079.2;rna2309;rna2306	128.966	938.034	130.113	94.4678	118.443	138.09	3.41057	1.77001	0.00311555	0.265736	up	yes
MSTRG.16731	LOC110363509	rna32676;rna32675;rna32673;rna32677;rna32678;rna32672;rna32674	5.47467	7.51732	4.65334	2.4244	2.16307	1.61781	2.8436	1.50772	0.00311111	0.265736	up	yes
MSTRG.13178	LOC110361744	MSTRG.13178.2;rna25536	1.95135	1.9011	1.86903	1.70821	7.31208	8.15154	0.333189	-1.58559	0.00306158	0.263039	down	yes
MSTRG.12445	LOC110361381	rna24254;rna24252;rna24251;MSTRG.12445.5;rna24253	56.5716	43.9139	28.573	20.3388	14.995	15.3337	2.54717	1.34889	0.0030357	0.26177	up	yes
gene25858	LOC110356485	rna51469	0.138153	0.0924659	0.14269	0.0433013	0.0350412	0.0119318	4.13528	2.04799	0.00297241	0.258205	up	yes
MSTRG.6365	LOC110358595	rna12859;rna12856	2.5981	1.76802	1.72917	0.569437	0.86536	0.553144	3.06613	1.61642	0.00293866	0.257171	up	yes
gene24801	MUC1	rna49664	2.53879	2.32466	1.81797	0.427578	0.619354	0.865493	3.49369	1.80475	0.00292032	0.25652	up	yes
MSTRG.23613	LOC102095601	MSTRG.23613.9;MSTRG.23613.3;MSTRG.23613.6;MSTRG.23613.10;MSTRG.23613.7;rna45018;MSTRG.23613.8;rna45017;rna45020;rna45019	132.056	190.715	66.9964	65.3349	30.0098	61.8348	2.47976	1.3102	0.00291684	0.25652	up	yes
MSTRG.5402	TRPM2	rna10922;rna10917;rna10918;rna10916;rna10915;rna10919;rna10920	0.156415	0.162252	1.32981	15.73	1.89922	0.257321	0.0921632	-3.43967	0.00291506	0.25652	down	yes
MSTRG.5026		MSTRG.5026.1	1.72399	1.94359	0.934811	7.05029	11.1695	1.68058	0.231271	-2.11234	0.00290799	0.25652	down	yes
MSTRG.10185	DHODH;LOC102093742	MSTRG.10185.3;MSTRG.10185.1;rna20235;MSTRG.10185.2;MSTRG.10185.6;rna20233;rna20234	52.8316	13.7647	18.113	117.582	47.0202	49.4969	0.395654	-1.33769	0.00288053	0.25652	down	yes
MSTRG.5110	C1QTNF7	MSTRG.5110.1	0.484573	0.793226	0.520304	1.06553	2.32303	1.7508	0.349869	-1.51511	0.00284257	0.255408	down	yes
MSTRG.2845	LOC110356985	rna6164	2.07502	1.54035	0.876099	0.159426	0	0.392489	8.13796	3.02467	0.00278746	0.251416	up	yes
MSTRG.6310	MDK	MSTRG.6310.1;rna12739;MSTRG.6310.3	3.8813	7.15056	2.02725	1.17701	1.71406	1.6273	2.89023	1.53118	0.00276999	0.250801	up	yes
MSTRG.16999	LOC110363602	MSTRG.16999.3;rna33159;MSTRG.16999.2	4.47069	8.83993	2.01689	1.83227	1.12195	1.31671	3.5888	1.8435	0.00273818	0.248879	up	yes
MSTRG.4362	LOC110357651	rna8837;rna8836;MSTRG.4362.5;rna8835;rna8838;MSTRG.4362.6	12.2168	15.8818	8.77689	6.09606	4.53726	4.29733	2.46979	1.30439	0.00272596	0.248728	up	yes
MSTRG.12936	ADRA1D	rna25173;rna25176;rna25175	0.361144	0.817732	0.642886	3.43845	1.1202	1.44428	0.303479	-1.72033	0.00266853	0.244435	down	yes
MSTRG.11147	CSRP1	rna21917	94.1422	75.013	97.5883	153.354	351.231	84.6222	0.452716	-1.14332	0.00261463	0.240434	down	yes
MSTRG.9469	LOC102087515	MSTRG.9469.2;rna19039	35.8979	49.5249	44.908	13.7727	23.325	16.1553	2.44739	1.29124	0.00247386	0.228381	up	yes
MSTRG.20354	ABCB5	rna38938;rna38937	3.95292	5.09143	4.59235	1.49931	1.13777	3.09262	2.38	1.25096	0.00245119	0.227179	up	yes
MSTRG.10898	TCF7L2	MSTRG.10898.1	8.51249	21.037	43.4467	18.4203	91.5698	140.51	0.291402	-1.77892	0.00243486	0.226557	down	yes
MSTRG.26465	LOC110356108	MSTRG.26465.3;MSTRG.26465.1;rna49996	13.1831	11.323	5.39731	5.80906	3.22387	2.8101	2.52499	1.33628	0.00233011	0.218538	up	yes
MSTRG.22408	L3MBTL1	MSTRG.22408.1	25.6098	5.45489	29.3736	3.78797	7.87378	4.99474	3.62851	1.85938	0.00230651	0.21719	up	yes
MSTRG.1078	LOC102090330	MSTRG.1078.1;rna2304	4.07055	53.078	4.61204	3.24873	3.67887	4.15859	5.57096	2.47793	0.00228444	0.215976	up	yes
MSTRG.8917	LOC110359834	rna18001	7.59073	8.34407	6.29092	8.42948	23.3452	32.0542	0.348208	-1.52198	0.00226687	0.215179	down	yes
MSTRG.9964	LOC110360301	rna19871	0.407019	0.384073	0.752461	4.22899	5.09911	0.243029	0.161272	-2.63244	0.00224462	0.21393	down	yes
gene2961	LOC110357086	rna6381;rna6383;rna6382;rna6384;rna6380	0.379796	0.193001	0.305302	0.117604	0.0643098	0.109819	3.00994	1.58974	0.00222513	0.212934	up	yes
MSTRG.28527		MSTRG.28527.1	20.8086	35.6717	19.3955	47.6949	39.1665	78.6212	0.458513	-1.12497	0.00222115	0.212934	down	yes
MSTRG.22922	LOC110366239	rna43817	1.08969	14.2241	4.83543	1.37231	1.5453	1.10616	5.00755	2.3241	0.00221371	0.212934	up	yes
MSTRG.4229		MSTRG.4229.1	0.132078	0.260036	0.463995	1.08419	1.59979	0.634377	0.257992	-1.9546	0.00220726	0.212934	down	yes
MSTRG.17956	SNX3	rna34711;MSTRG.17956.3;MSTRG.17956.2	117.28	124.518	146.18	28.7726	90.3874	65.423	2.10192	1.07171	0.00220221	0.212934	up	yes
MSTRG.25705	GPT	rna48874	9.85686	5.43165	1.7834	1.43289	1.50511	1.48655	3.85845	1.94802	0.00218375	0.212934	up	yes
MSTRG.19427	TSPAN2	MSTRG.19427.1	6.27886	1.79966	0.278054	0.0472636	0.391378	0.591067	8.11548	3.02068	0.0021789	0.212934	up	yes
MSTRG.23427	LOC110354964	MSTRG.23427.7;rna44681;rna44679;rna44677;rna44678;rna44682;rna44680	5.80773	7.53739	3.21327	1.96059	1.19186	1.97762	3.22771	1.69051	0.00216203	0.212934	up	yes
MSTRG.26018	SMG5	MSTRG.26018.2;MSTRG.26018.1	2.1866	5.03236	0.0165813	0.030477	0.31257	0.204551	13.2132	3.72391	0.00210967	0.21044	up	yes
MSTRG.20145	COL22A1	rna38589	0.218765	0.201618	0.715766	0.0712786	0.133714	0.0889455	3.86527	1.95057	0.00210806	0.21044	up	yes
MSTRG.2502	CEBPB	rna5558	0.967125	0.879743	0.960558	2.23427	3.03687	1.36239	0.423218	-1.24053	0.00202786	0.204008	down	yes
MSTRG.11020	ACTG2	rna21710;rna21711	119.508	32.7487	83.0605	169.078	634.044	63.7763	0.271447	-1.88126	0.00201781	0.204008	down	yes
MSTRG.9168	LOC110359912	rna18513;MSTRG.9168.1;rna18514	4.35742	2.56063	2.50524	0.923947	1.30056	0.749265	3.1688	1.66394	0.00201363	0.204008	up	yes
gene2876	LOC110357025	rna6242;rna6243;rna6239;rna6241;rna6240	2.68981	2.3733	6.38798	1.02276	1.22645	0.726143	3.84865	1.94435	0.00199606	0.204008	up	yes
MSTRG.13939	LOC110362227	rna27299;rna27306;rna27302;rna27304;rna27301;rna27305;rna27303;rna27297;rna27296;rna27298	3.9563	3.55437	2.79952	1.16108	0.938031	1.47533	2.88441	1.52828	0.00197398	0.202923	up	yes
MSTRG.18154	HS6ST1	MSTRG.18154.1	3.84815	0.865854	2.25863	13.8317	2.70206	14.4967	0.224703	-2.15391	0.00196762	0.202923	down	yes
gene17658	NR4A3	rna35664	4.17207	3.37582	2.70355	7.46839	15.5323	8.05533	0.330095	-1.59905	0.00196753	0.202923	down	yes
MSTRG.5634	LOC110358233	MSTRG.5634.1	23.6869	27.9007	11.2475	4.56431	9.42347	12.9765	2.33031	1.22052	0.00195419	0.202923	up	yes
MSTRG.661		MSTRG.661.1	44.4254	73.3258	43.6743	33.9067	19.6544	21.9549	2.13763	1.09601	0.00195005	0.202923	up	yes
MSTRG.10530	CUBN	rna20872;MSTRG.10530.1	27.2754	67.4237	20.5218	14.9713	10.1234	20.545	2.52457	1.33604	0.00192484	0.202758	up	yes
MSTRG.29147		MSTRG.29147.1	2.34441	3.00576	6.9015	0.0971048	1.0451	0	10.7263	3.42308	0.00183859	0.196391	up	yes
MSTRG.16446	LOC110363327	MSTRG.16446.2;rna31993;rna31992	13.9418	10.5144	20.1978	25.6565	46.4996	46.8137	0.375339	-1.41373	0.00178993	0.19266	down	yes
MSTRG.26703		MSTRG.26703.2;MSTRG.26703.1	10.4241	7.45951	7.02481	26.9986	20.7855	13.7184	0.404999	-1.30401	0.00177863	0.19266	down	yes
MSTRG.2055		MSTRG.2055.1	4.67146	9.48291	12.6267	1.33865	3.72413	2.29221	3.64121	1.86442	0.00175535	0.191309	up	yes
MSTRG.5638	LOC110358235	MSTRG.5638.1;rna11423	29.5942	38.3397	17.6559	13.1316	12.8191	13.9862	2.14312	1.09971	0.0017499	0.191309	up	yes
MSTRG.23608	LOC102096277	rna45000;MSTRG.23608.2	5.55445	111.329	13.4487	4.89966	6.06929	8.81547	6.58763	2.71976	0.00170728	0.187808	up	yes
MSTRG.15448	LOC102086605	rna30350	5.43408	31.8802	6.97231	3.36913	3.73994	2.57109	4.57499	2.19377	0.00170042	0.187808	up	yes
MSTRG.13026	LOC102090901	MSTRG.13026.1;MSTRG.13026.3;MSTRG.13026.4;MSTRG.13026.5;MSTRG.13026.2	1.90214	22.1165	1.75	1.41708	1.60487	1.24242	6.04276	2.59521	0.00168941	0.187596	up	yes
gene24759	LOC110356009	rna49615	0.399322	1.67674	0.65872	0.313931	0.0294184	0.0722771	6.5799	2.71807	0.00166826	0.186126	up	yes
MSTRG.468	ARL6IP4	MSTRG.468.4;rna995;rna994;rna993;rna996	2.48449	9.19348	3.09736	18.482	10.0751	10.9728	0.373776	-1.41975	0.00158614	0.178657	down	yes
MSTRG.15141	LOC102097413	rna29791;rna29792	0.857859	1.06614	0.409606	3.53935	1.52092	3.92394	0.259745	-1.94483	0.00157874	0.178657	down	yes
MSTRG.21070	LOC110365289	MSTRG.21070.1	0.892832	1.34229	0.448248	48.6662	0.294931	0.445057	0.0543123	-4.20258	0.00157406	0.178657	down	yes
MSTRG.27949		MSTRG.27949.1	0.28978	0.0329368	0.851154	1.91055	4.53942	0.998457	0.1576	-2.66566	0.00155626	0.177844	down	yes
MSTRG.14610	LOC102091032	MSTRG.14610.1;gene14046	1.97593	1.5225	1.24906	0.2614	0.191696	0.835131	3.68529	1.88178	0.00153575	0.176357	up	yes
MSTRG.11847	LOC110361030	rna23100;MSTRG.11847.2	0.714522	1.79967	0.932213	0.259694	0.464432	0.242774	3.56438	1.83365	0.00148911	0.171839	up	yes
MSTRG.28201		MSTRG.28201.1;MSTRG.28201.3;MSTRG.28201.4;MSTRG.28201.2	0.0897808	0.105706	0.15229	0.0277653	0.0246214	0.0435379	3.62552	1.85819	0.00148464	0.171839	up	yes
MSTRG.27414	LOC102086565	MSTRG.27414.1;rna51429;rna51430;rna51431	1.51186	0.871861	0.483089	0.277664	0.3356	0.159219	3.71116	1.89187	0.00146644	0.170898	up	yes
MSTRG.11196	SPRED2	MSTRG.11196.1;MSTRG.11196.2	8.494	30.5243	17.5631	8.47155	8.20261	7.48172	2.34235	1.22795	0.00144839	0.169635	up	yes
MSTRG.1806	LOC102093601	rna3985	0.117112	3.33273	0.400117	0.21831	0.136248	0.122206	8.07519	3.0135	0.00142366	0.167572	up	yes
MSTRG.13252	LOC110361785	MSTRG.13252.3;rna25676;rna25677;MSTRG.13252.1;rna25675;MSTRG.13252.4;rna25674	18.5541	7.61861	11.1803	4.1285	7.85813	4.48517	2.2677	1.18123	0.00140695	0.166437	up	yes
MSTRG.1208		MSTRG.1208.1	0.0610146	0.162423	0.0355178	0.0249272	0.0159564	0.0112939	4.96297	2.3112	0.00140508	0.166437	up	yes
MSTRG.13937	LOC110362209;LOC110362208	MSTRG.13937.2;rna27287;rna27286;rna27285	6.58879	9.96078	6.32253	3.26728	2.61742	0.643496	3.50359	1.80883	0.00138794	0.166437	up	yes
MSTRG.5454		MSTRG.5454.1	8.70266	14.8932	6.77223	2.46698	3.48447	3.24366	3.30264	1.72362	0.00138637	0.166437	up	yes
MSTRG.7328	LOC110359111	rna14772;rna14776;rna14775;rna14774	1.42732	0.661057	0.654688	2.68785	3.01241	2.87137	0.320017	-1.64378	0.001386	0.166437	down	yes
MSTRG.21442	FOXE3	rna41193	2.3809	3.24225	1.7058	0.651943	0.616427	0.675165	3.77094	1.91492	0.00138032	0.166437	up	yes
MSTRG.2644	TBX18	MSTRG.2644.1;rna5866	0.295041	0.247731	0.184225	0.0631231	0.113615	0.037766	3.3892	1.76094	0.00133807	0.16406	up	yes
MSTRG.27093	ETNPPL	MSTRG.27093.2;rna50912	1.34666	17.6714	0.766887	0.962434	0.418454	1.09278	7.99825	2.99968	0.00132997	0.163921	up	yes
MSTRG.18190	LOC102087592	MSTRG.18190.8;MSTRG.18190.6;MSTRG.18190.3;MSTRG.18190.4;MSTRG.18190.2;MSTRG.18190.5;MSTRG.18190.7;rna35107	10.8393	10.4856	10.9538	5.46897	6.31679	3.44535	2.11927	1.08356	0.00132714	0.163921	up	yes
MSTRG.17817	LOC102093091;LOC102083923	rna34441;MSTRG.17817.1;rna34439;rna34440	110.366	42.5628	36.7366	231.192	69.2757	204.708	0.375444	-1.41333	0.00119117	0.151574	down	yes
MSTRG.28177		MSTRG.28177.1	0.607744	0.215353	0.0553115	0.728895	2.09495	2.28208	0.172037	-2.53921	0.00118236	0.151272	down	yes
MSTRG.10819	LOC110360654	rna21415;rna21414;MSTRG.10819.2	0.621577	0.681571	0.534705	0.132529	0.228759	0.148554	3.60475	1.8499	0.00117834	0.151272	up	yes
gene25123	LOC110356153	rna50208;rna50207	0.418838	0.909374	0.544756	0.163201	0.0878986	0.196586	4.18366	2.06476	0.0011679	0.151063	up	yes
MSTRG.21102	PDZK1	rna40418	0.594883	18.9028	1.19886	0.852451	0.942675	0.401988	9.41989	3.23571	0.00115173	0.149794	up	yes
MSTRG.26694	CLDN3	rna50294	0.187645	1.29651	2.65582	0.115314	0.311722	0.0350234	8.95982	3.16347	0.0011319	0.148034	up	yes
MSTRG.28884		MSTRG.28884.1	0.427468	0.584134	0.395044	0.945994	1.10933	0.758515	0.499904	-1.00028	0.00109203	0.143618	down	yes
MSTRG.23217	FRMPD4	rna44327;rna44328	21.8417	24.5745	28.1152	8.18692	10.8791	8.78316	2.67625	1.42021	0.00105622	0.139688	up	yes
MSTRG.8207		MSTRG.8207.1	1.14642	5.96212	6.38272	0.822207	1.38651	0.731937	4.58784	2.19782	0.00102251	0.135994	up	yes
MSTRG.14606	LOC102089689	rna28607;rna28606	1.20087	1.08421	0.348231	1.20852	5.91484	4.45883	0.227359	-2.13696	0.00101801	0.135994	down	yes
MSTRG.28519	LOC110356706	rna52282;MSTRG.28519.3;MSTRG.28519.2	1.09485	1.04259	4.49459	0.685895	0.464996	0.485531	4.05276	2.01891	0.000981096	0.131977	up	yes
MSTRG.13655		MSTRG.13655.2;MSTRG.13655.4;MSTRG.13655.1;MSTRG.13655.3	0.181625	0.499867	0.214512	1.79967	0.556367	1.1911	0.252599	-1.98508	0.000951432	0.128722	down	yes
MSTRG.12893	LOC110361543	MSTRG.12893.1;rna25098;rna25099	1.79878	0.953499	0.41921	0.270084	0.309336	0.358394	3.38179	1.75779	0.000881654	0.120669	up	yes
MSTRG.8743	LOC110359770	rna17646	3.33492	6.01909	1.09472	0.868457	0.273527	0.940812	5.01668	2.32673	0.00087209	0.120058	up	yes
MSTRG.12259		MSTRG.12259.1	0	0	2.76434	20.9321	21.195	36.8704	0.0349928	-4.8368	0.000860187	0.119116	down	yes
MSTRG.18233	LOC110364123	MSTRG.18233.1;rna35171	2.93273	7.32424	14.0909	2.55187	3.29468	1.99461	3.10513	1.63466	0.000853561	0.119116	up	yes
MSTRG.3093	LOC110357152	MSTRG.3093.1	0.46528	11.4875	6.76018	0.454042	1.29169	0.654434	7.79651	2.96283	0.000853089	0.119116	up	yes
MSTRG.21855		MSTRG.21855.1	8.56936	12.7525	3.88191	2.83053	1.95612	2.17714	3.61926	1.85569	0.000832474	0.118771	up	yes
MSTRG.20043	ACE2	MSTRG.20043.2	0.687922	4.85572	0.524121	0.130469	0.511901	0.223562	7.0072	2.80884	0.000813241	0.117451	up	yes
MSTRG.27854	LOC102090327	rna52006;MSTRG.27854.3;MSTRG.27854.1	0.549607	18.4503	1.0533	0.973311	0.403801	0.391227	11.3401	3.50336	0.000789195	0.114682	up	yes
MSTRG.11577	FAM19A1	MSTRG.11577.1	0.615312	0.882431	0.313658	0.208214	0.152866	0.0747802	4.15591	2.05517	0.000774229	0.113206	up	yes
MSTRG.3084	LOC110357148	rna6571	1.17814	0.979978	0.911168	0.40591	0.296826	0.110922	3.77221	1.91541	0.000757105	0.111394	up	yes
MSTRG.4106	C2CD2L	MSTRG.4106.1;MSTRG.4106.3;MSTRG.4106.4	27.7724	23.2671	26.5415	22.2998	79.8994	78.7507	0.428743	-1.22181	0.000698244	0.10338	down	yes
MSTRG.15807	LOC102086168	MSTRG.15807.2;rna30973	1.34382	2.18755	0.8426	0.384929	0.342697	0.459841	3.68345	1.88106	0.000697512	0.10338	up	yes
MSTRG.15611	LOC110363003	rna30668	1.02068	2.18242	3.05381	0	0.279892	0	22.3547	4.48251	0.00069232	0.10338	up	yes
gene14454	LOC110362774	rna29433;rna29431;rna29432	0.389124	0.430064	0.182884	0.102205	0.0601973	0.035306	5.06843	2.34154	0.000688625	0.10338	up	yes
MSTRG.29494		MSTRG.29494.1	0.210243	0	0	0.834227	1.08161	2.6556	0.0459906	-4.44252	0.000687974	0.10338	down	yes
MSTRG.4632	DMBX1	rna9291;rna9290	0.799892	0.440942	0.32601	0.138868	0.116628	0.0285581	5.51601	2.46363	0.000682027	0.10338	up	yes
MSTRG.26184		MSTRG.26184.2;MSTRG.26184.1	4.60795	4.42527	1.44469	0.665044	1.34408	0.842848	3.67392	1.87732	0.000648165	0.0997285	up	yes
MSTRG.18663	LOC110364257;LOC110364290	MSTRG.18663.6;MSTRG.18663.4;MSTRG.18663.7;MSTRG.18663.1;rna35916;rna35919;rna35924;rna35921;rna35920;rna35922;rna35918;rna35915	58.4631	6.62845	17.0273	6.21099	8.72537	6.79258	3.77924	1.9181	0.000613793	0.0956908	up	yes
MSTRG.15697	LOC110363045	rna30813	0.943989	2.40751	3.23756	12.0429	16.031	3.36047	0.209613	-2.2542	0.000593075	0.0930772	down	yes
MSTRG.6526	ACTC1	rna13191	2.25336	3.79952	0.904341	0.0819956	0.645915	0.340569	6.51133	2.70295	0.000580229	0.0916722	up	yes
MSTRG.15201	LOC110362846	rna29925	4.24623	8.76155	4.64629	2.33311	1.71355	1.49855	3.18366	1.67069	0.000578114	0.0916722	up	yes
MSTRG.26088	LOC110355992	MSTRG.26088.1;rna49486	1.1396	1.56523	1.66216	63.7986	0.788803	1.03852	0.0665437	-3.90956	0.000549583	0.0886146	down	yes
MSTRG.4506	LOC110357719	MSTRG.4506.1;rna9070	4.98838	2.26826	3.08021	0.239432	0.823622	0.984013	5.04959	2.33617	0.000547266	0.0886146	up	yes
MSTRG.29711		MSTRG.29711.1	0.0564053	0.486917	0.708391	0.0228782	0.0627763	0.0665994	8.22122	3.03935	0.000533087	0.0871486	up	yes
MSTRG.16522	WDR27;THBS2	MSTRG.16522.2;rna32145;rna32149;rna32147;rna32150;rna32148;rna32146	4.46686	4.3169	5.76811	13.307	9.33543	6.53877	0.498672	-1.00384	0.00052479	0.0863922	down	yes
MSTRG.1864	LOC102095374	rna4130;MSTRG.1864.2	42.3767	9.75037	24.9259	256.267	49.2211	36.9869	0.224989	-2.15208	0.000499343	0.0827819	down	yes
MSTRG.8178	LOC110359477	rna16436;rna16437;rna16435	6.32824	0.959217	8.05889	12.7118	41.6569	46.9102	0.151526	-2.72237	0.0004531	0.0756485	down	yes
MSTRG.6946	LOC110358884	MSTRG.6946.2;rna14063;rna14064;rna14065	65.9168	59.8262	36.0485	11.9314	29.2658	8.62778	3.2472	1.69919	0.000443657	0.074601	up	yes
gene16621	SCEL	rna33678	0.0251811	0.0643335	0.0738241	0.00850547	0.01306	0.00872105	5.39312	2.43112	0.000438754	0.0743073	up	yes
MSTRG.5427	SLCO2A1	MSTRG.5427.1;rna10958	6.46289	3.11511	5.17949	32.7364	6.35502	9.90392	0.301202	-1.7312	0.000434944	0.0741958	down	yes
MSTRG.23795	GATM	rna45351;rna45352	8.93782	41.2019	12.5366	3.28967	4.33795	5.40845	4.80791	2.26541	0.000415171	0.0713398	up	yes
MSTRG.18730	LOC102090232	MSTRG.18730.2;MSTRG.18730.4;MSTRG.18730.5;MSTRG.18730.3;rna36024	23.0363	33.4168	18.15	9.678	14.468	9.23173	2.23511	1.16035	0.000407057	0.0704598	up	yes
MSTRG.27981		MSTRG.27981.1	1.60014	0	1.35813	0.029667	0	0	99.716	6.63975	0.000392422	0.0684296	up	yes
MSTRG.15286	GUCY2C	rna30061	4.53624	6.18999	1.15653	0.855639	0.642226	0.653683	5.52289	2.46542	0.0003921	0.0684296	up	yes
MSTRG.5637	ERBB4	MSTRG.5637.1;rna11422;rna11421;rna11420	25.2646	34.3988	19.7663	12.6439	11.0716	13.3362	2.14376	1.10014	0.000387093	0.0684296	up	yes
MSTRG.26950		MSTRG.26950.1	0.0317788	0.41186	0.332122	0.952994	1.86407	2.62919	0.142439	-2.81158	0.000373961	0.0666925	down	yes
MSTRG.10737		MSTRG.10737.1;MSTRG.10737.2	28.182	30.0344	5.82752	8.20085	3.62728	2.19162	4.56812	2.1916	0.000370612	0.0665999	up	yes
MSTRG.21861	LOC110365815	rna41969;MSTRG.21861.7;rna41970;rna41965;MSTRG.21861.8;rna41968;rna41966	58.8623	60.2772	44.023	18.7613	25.0258	9.14233	3.08264	1.62417	0.000350317	0.063437	up	yes
MSTRG.5731	ACOD1	rna11659	1.2189	1.12768	0.589634	5.55399	3.0263	4.3989	0.226225	-2.14417	0.000339434	0.0619427	down	yes
MSTRG.25809	LOC102086749	rna49113	0.216519	0.192042	0.431228	1.0183	1.42173	0.81927	0.257659	-1.95647	0.000337724	0.0619427	down	yes
gene23914	LOC110355694	rna48009	13.896	10.9994	7.64138	3.23885	3.01405	1.50787	4.19246	2.0678	0.000331918	0.061525	up	yes
MSTRG.15389		MSTRG.15389.1	4.58877	9.43508	3.17069	1.34142	1.0627	0.779933	5.40021	2.43302	0.000315415	0.05893	up	yes
MSTRG.2433	LOC110356617	MSTRG.2433.1	7.32219	14.4877	9.12573	1.84601	3.10113	2.82626	3.97968	1.99265	0.000314152	0.05893	up	yes
MSTRG.8794	IGLL1;LOC106145725;LOC102089924	rna17719;MSTRG.8794.3;MSTRG.8794.27;MSTRG.8794.10;rna17722;MSTRG.8794.4;MSTRG.8794.5;MSTRG.8794.9;MSTRG.8794.22;MSTRG.8794.18;MSTRG.8794.7;MSTRG.8794.23;MSTRG.8794.19;MSTRG.8794.28;MSTRG.8794.21;MSTRG.8794.31;rna17729;MSTRG.8794.16;MSTRG.8794.38;MSTRG.8794.25;MSTRG.8794.37;MSTRG.8794.35;MSTRG.8794.26;rna17714;MSTRG.8794.17;MSTRG.8794.1;rna17728;MSTRG.8794.34;MSTRG.8794.13;rna17716;MSTRG.8794.32;M…	231.375	205.046	393.528	395.898	1280.78	513.238	0.378987	-1.39978	0.000302966	0.0575172	down	yes
MSTRG.7327	LOC102088729	MSTRG.7327.1	0.390338	0.3817	0.120015	1.67289	2.31687	1.01912	0.178094	-2.48929	0.000295487	0.0565533	down	yes
MSTRG.12272	LOC110361267	rna23884;rna23883	1.3148	2.6129	1.11824	0.382952	0.489062	0.322569	4.22402	2.07862	0.000276422	0.0533381	up	yes
MSTRG.16087	SOCS3	rna31404	12.0103	10.2166	11.5249	39.0671	30.5269	18.4177	0.383491	-1.38274	0.000275851	0.0533381	down	yes
MSTRG.22289		MSTRG.22289.1	16.1845	7.93689	13.2168	1.09754	4.46722	3.50322	4.11758	2.0418	0.000269067	0.0527843	up	yes
MSTRG.28387		MSTRG.28387.1;MSTRG.28387.2	0.0666079	0.309273	0.0448537	2.88686	2.31492	0.134031	0.0788512	-3.66472	0.000253312	0.0501111	down	yes
MSTRG.13551	KCNQ5;LOC110361951	MSTRG.13551.2;rna26348;MSTRG.13551.1;rna26350	63.9376	18.5253	12.4563	90.4834	125.628	84.9382	0.315294	-1.66523	0.000240794	0.0484491	down	yes
MSTRG.8584	LOC102096068	rna17269;MSTRG.8584.3	4.3227	4.7399	2.90377	0.639233	0.808653	1.4315	4.15587	2.05515	0.000227826	0.0462349	up	yes
MSTRG.3082	LOC110357150	rna6566;rna6564	0.551285	0.298694	0.245124	0.0482607	0.099357	0.0373877	5.91931	2.56543	0.000225878	0.0462349	up	yes
MSTRG.1366	LOC110362667	MSTRG.1366.6;rna3024;MSTRG.1366.5;rna3022;rna3023	9.28062	14.9488	10.1228	2.79575	5.99167	4.15974	2.65327	1.40777	0.000223406	0.0461333	up	yes
MSTRG.508	LOC110358076	MSTRG.508.11;MSTRG.508.9;rna1066;MSTRG.508.10;rna1065;rna1070;rna1068;rna1071;rna1067;rna1069;rna1072	21.2324	14.1316	6.28714	5.49865	2.7089	1.67966	4.21263	2.07472	0.000218657	0.0455523	up	yes
MSTRG.27023		MSTRG.27023.1;MSTRG.27023.2	0	0.131119	0.207467	0	13.1135	7.44678	0.0164679	-5.9242	0.000216047	0.0454103	down	yes
MSTRG.7591	LOC110359232;HTR7	MSTRG.7591.4;MSTRG.7591.3;MSTRG.7591.1;rna15280;MSTRG.7591.2;MSTRG.7591.6	13.5187	24.7466	13.5547	3.13687	5.86377	8.86182	2.90106	1.53658	0.0002156	0.0454103	up	yes
MSTRG.19757	LOC102096998	rna37888;rna37886;rna37889;rna37875;rna37878;rna37876;rna37879;rna37880;rna37872;rna37881;rna37874;rna37873;rna37883;rna37887;rna37885;rna37884;rna37882	3.38241	3.87354	2.92614	1.58901	1.0697	1.07885	2.72426	1.44586	0.000202784	0.0433976	up	yes
MSTRG.27295	LOC110356436	MSTRG.27295.1	1.82756	1.84798	0.376309	0.363056	0.19838	0.147215	5.71771	2.51544	0.000201665	0.0433976	up	yes
MSTRG.19853	TRAK1	MSTRG.19853.1	0.0499758	0.0467973	0.0372673	0.0548227	0.196386	0.576659	0.161911	-2.62673	0.000190492	0.041522	down	yes
MSTRG.25572	CUNH1orf159	MSTRG.25572.1	0.146258	0.0477479	0.267317	1.68095	0.292818	1.26916	0.142255	-2.81345	0.000187554	0.0412637	down	yes
MSTRG.25205	LOC110355659	rna47934	1.07324	0.874347	1.26732	0.332866	0.293139	0.188783	3.94569	1.98028	0.000185107	0.0411094	up	yes
MSTRG.6160	SERPINF1	rna12440	4.16473	3.06595	2.61598	8.63711	14.4973	4.22767	0.359865	-1.47447	0.00018452	0.0411094	down	yes
MSTRG.19451	LOC110364668	rna37327;MSTRG.19451.2;MSTRG.19451.4;MSTRG.19451.3;MSTRG.19451.5	50.9096	49.0334	32.6197	20.3256	6.88843	5.29927	4.07718	2.02757	0.000182767	0.0411094	up	yes
MSTRG.21292	LOC110365394	rna40819;MSTRG.21292.1;MSTRG.21292.2	64.687	134.006	109.978	40.5167	45.9618	45.7897	2.33367	1.2226	0.00016811	0.0384221	up	yes
MSTRG.11587		MSTRG.11587.1	1.86146	0.400407	1.2873	0.292471	0.142908	0.148582	6.07776	2.60354	0.000167562	0.0384221	up	yes
MSTRG.798	LOC110359469	rna1716	41.6689	49.5016	20.73	15.2496	9.93715	6.08568	3.57825	1.83925	0.000162412	0.0378548	up	yes
MSTRG.5166	KL	rna10447	0.158311	11.8118	0.749493	0.166687	0.322683	0.140596	20.1909	4.33563	0.00015575	0.0366651	up	yes
MSTRG.14837		MSTRG.14837.1;MSTRG.14837.2	1.42894	1.26047	1.97987	8.8258	10.7531	2.14062	0.214981	-2.21772	0.000148424	0.0356535	down	yes
MSTRG.449	CAMKK2	MSTRG.449.3;rna963;MSTRG.449.2	19.1953	14.4854	15.0273	48.7728	71.6364	19.5649	0.347978	-1.52293	0.000143973	0.034941	down	yes
MSTRG.1004	DES	rna2134	726.187	337.671	488.636	1738.11	2954.34	518.226	0.297945	-1.74688	0.000142176	0.0348642	down	yes
MSTRG.21756	LOC110365773	rna41748	3.53027	2.57055	1.50276	0.207808	0.693953	0.449086	5.62875	2.49282	0.000133521	0.0330864	up	yes
MSTRG.10998	GKN2	rna21693	0.598075	1.33583	0.311279	0.0637227	0.039778	0.163768	8.40045	3.07047	0.000121465	0.0304193	up	yes
MSTRG.1250	LOC110362004	rna2753;rna2751	72.2046	190.53	74.386	17.9066	18.4042	36.1224	4.65423	2.21854	0.000112251	0.0284139	up	yes
MSTRG.11922		MSTRG.11922.1	0.114146	0.281439	0.187032	0.126145	2.76788	3.73425	0.0878986	-3.50802	0.000110918	0.0283817	down	yes
MSTRG.29666	LOC110356770	MSTRG.29666.1;rna52430	0.407962	0.190447	0.256771	0.0461075	0.076092	0.0470193	5.05369	2.33734	0.000106225	0.0277848	up	yes
MSTRG.21441	LOC110365618	rna41192;rna41191;MSTRG.21441.9;rna41189;rna41188;rna41186;rna41184;rna41190;rna41187;rna41185	23.1482	13.6063	23.655	10.0409	5.302	7.82086	2.60793	1.3829	8.865e-05	0.0234484	up	yes
MSTRG.19643	LOC110364758	rna37715	0.306703	1.61437	1.72569	0.203495	0.252409	0.187819	5.66511	2.5021	8.76624e-05	0.0234484	up	yes
gene22088	LOC110354918	rna44400;rna44406;rna44404;rna44401;rna44403;rna44402;rna44407;rna44405	1.53797	3.85782	2.36068	0.801115	0.3572	0.468206	4.76875	2.25361	8.25833e-05	0.0223459	up	yes
gene20792	LOC110365779	rna41864	0.406468	0.346865	0.296578	3.11728	2.20577	1.02825	0.165307	-2.59678	7.91429e-05	0.021664	down	yes
MSTRG.18699	LOC110364288	MSTRG.18699.1;rna35980;rna35981	0.815011	1.27487	0.481354	0.0999898	0.092202	0.299001	5.23468	2.3881	7.90639e-05	0.021664	up	yes
MSTRG.13297	LOC110361827	rna25779;rna25778	12.5599	17.3691	16.3174	35.5489	32.2351	42.6695	0.418696	-1.25603	6.82812e-05	0.0191358	down	yes
gene18716	LOC110364732	rna37646;rna37640;rna37642;rna37647	1.71554	5.05029	5.46526	0.567106	1.06013	0.569007	5.56909	2.47744	6.81157e-05	0.0191358	up	yes
MSTRG.29535		MSTRG.29535.1	0.100377	8.36228	6.39346	0.297926	0.106588	0.229895	23.4173	4.5495	6.03198e-05	0.0173169	up	yes
MSTRG.25295	ALDOB	rna48097	5.02434	82.8475	6.44504	4.73389	0.993341	1.75326	12.6084	3.65631	6.02425e-05	0.0173169	up	yes
MSTRG.26923	RGS10	MSTRG.26923.4;MSTRG.26923.3;MSTRG.26923.2;MSTRG.26923.5;rna50595;MSTRG.26923.1	24.4361	36.3535	37.962	20.2844	11.2928	10.8108	2.32971	1.22015	5.28912e-05	0.0155639	up	yes
MSTRG.4388	EMB	MSTRG.4388.4;MSTRG.4388.3;MSTRG.4388.2;MSTRG.4388.1;MSTRG.4388.11;MSTRG.4388.10;MSTRG.4388.5;rna8874;MSTRG.4388.9;rna8872;MSTRG.4388.8	32.2496	40.4675	44.3799	13.3384	11.9721	24.6331	2.34459	1.22934	5.12808e-05	0.0154769	up	yes
MSTRG.4208	LOC110357583	rna8533	2.43165	6.71755	5.48683	1.49247	0.980527	1.05638	4.14692	2.05204	4.98536e-05	0.0152416	up	yes
MSTRG.3107		MSTRG.3107.1	0.969625	0.0898706	1.0483	0.042348	0.0988731	0.0303656	12.2841	3.61873	4.3277e-05	0.0134051	up	yes
MSTRG.26895	HADHA;ATRAID	MSTRG.26895.1;rna50579	0.813822	1.16742	0.914261	170.331	0.769993	0.826099	0.0168415	-5.89183	4.28844e-05	0.0134051	down	yes
MSTRG.7974	HNF1B	rna16035;MSTRG.7974.2	0.193961	4.3676	1.17459	0.162626	0.136898	0.221011	11.0197	3.46202	4.18471e-05	0.0133125	up	yes
MSTRG.11698	LOC102088808	rna22876	0.557806	92.3337	1.65116	1.01063	0.282834	0.665376	48.2646	5.59289	3.86117e-05	0.0124515	up	yes
MSTRG.9473	TUBAL3	rna19046	60.8208	52.2068	34.5464	159.655	83.1057	92.1204	0.440676	-1.18221	3.78083e-05	0.0123617	down	yes
MSTRG.27267		MSTRG.27267.1	0.120321	0.114212	0.110842	3.43595	0.0735385	1.63293	0.0671621	-3.89621	3.3032e-05	0.0109522	down	yes
MSTRG.19252	BMP4	MSTRG.19252.1;rna37026	4.20578	5.34083	6.12597	6.6729	16.3541	21.7643	0.349903	-1.51497	3.03062e-05	0.010192	down	yes
MSTRG.1489	NFIA	MSTRG.1489.2;MSTRG.1489.1	753.928	718.014	727.252	411.225	115.247	112.835	3.43997	1.7824	2.93544e-05	0.010015	up	yes
MSTRG.796	LOC110359467	rna1712	0.833863	0.648845	0.122945	0.045543	0.052928	0.0587081	10.2154	3.35268	2.38748e-05	0.00826526	up	yes
MSTRG.4908	SPATA18	rna9893;rna9892;rna9890;rna9891;MSTRG.4908.5	190.024	142.063	187.839	83.5004	87.3578	63.8079	2.2156	1.1477	2.35691e-05	0.00826526	up	yes
MSTRG.24606	LOC110355452	MSTRG.24606.1;rna46956	0	605.664	3.06701	0.133015	0.208627	0.239469	1047.53	10.0328	2.34903e-05	0.00826526	up	yes
MSTRG.1981	LOC110366084	MSTRG.1981.6;rna4396;MSTRG.1981.2;rna4395;rna4401;MSTRG.1981.12;MSTRG.1981.9;rna4400;rna4398;rna4397;rna4399;rna4393;MSTRG.1981.3;rna4394;MSTRG.1981.1	6.42351	1.71147	9.29418	1.02286	0.90014	1.64487	4.88504	2.28837	2.22734e-05	0.00806674	up	yes
MSTRG.28474		MSTRG.28474.1	0.602022	1.51136	1.13836	1.61801	57.0245	2.26051	0.053392	-4.22723	2.0015e-05	0.00736207	down	yes
MSTRG.11521	LOC110360930	MSTRG.11521.18;rna22517;rna22516;rna22513;rna22507;rna22510;rna22508;rna22505;rna22503;rna22519	4.85552	7.87675	3.83476	1.98811	1.35695	1.2719	3.58829	1.8433	1.92846e-05	0.00720601	up	yes
MSTRG.26900		MSTRG.26900.1	0.479768	0.757518	0.926645	0.0173207	0.143395	0.0375029	10.9169	3.44849	1.79568e-05	0.00681806	up	yes
MSTRG.15438		MSTRG.15438.1	16.4706	0.543908	10.0467	0.226639	0.931948	0.649234	14.969	3.9039	1.73145e-05	0.00668199	up	yes
MSTRG.3090	PAX2	MSTRG.3090.3;rna6575;MSTRG.3090.1	0.115906	4.14052	2.25288	0.0733527	0.155053	0.0896197	20.4679	4.35529	1.61219e-05	0.00632542	up	yes
MSTRG.7651	AUTS2	MSTRG.7651.1	49.6582	83.8181	31.5742	10.3879	13.7758	1.55824	6.41673	2.68184	1.51416e-05	0.0060415	up	yes
MSTRG.24802	NPY5R	rna47246;rna47248;rna47251;rna47245;rna47250;rna47249;rna47247	0.639494	1.11587	0.393391	0.0756746	0.120008	0.159342	6.05243	2.59751	1.36668e-05	0.00554708	up	yes
MSTRG.5703	GLS	MSTRG.5703.1	15.116	75.2538	74.1302	8.79832	16.1368	5.87531	5.3391	2.4166	1.13721e-05	0.00469667	up	yes
MSTRG.16797	LOC110363534	MSTRG.16797.2;MSTRG.16797.1	2.09584	1.23451	0.269377	15.7547	18.3538	3.24247	0.0963755	-3.37519	1.10738e-05	0.00465515	down	yes
MSTRG.16465	LOC110363346	MSTRG.16465.1	1.92929	3.84307	1.31458	0.276832	0.2801	0.377134	7.58719	2.92357	1.03295e-05	0.0044212	up	yes
MSTRG.14685	TPD52L1	MSTRG.14685.1;rna28765;rna28766	88.3403	39.3087	119.627	30.5174	24.2494	29.8262	2.92313	1.54751	9.71928e-06	0.00423707	up	yes
MSTRG.10094	LOC110360364;LOC110360367	MSTRG.10094.8;MSTRG.10094.7;MSTRG.10094.1;rna20058;rna20059;rna20062;MSTRG.10094.9;rna20063;rna20060;rna20064;rna20061;rna20065	1.62963	2.37199	1.825	0.851083	0.532383	0.435289	3.20363	1.67971	9.57431e-06	0.00423707	up	yes
MSTRG.10164	LOC110360362	MSTRG.10164.1;MSTRG.10164.4;MSTRG.10164.2;MSTRG.10164.3	11.4794	16.7883	10.6378	3.90898	4.0681	2.71484	3.63877	1.86345	9.1441e-06	0.00413964	up	yes
MSTRG.20057	LOC110364940;ASB11	rna38455;MSTRG.20057.3;MSTRG.20057.5;MSTRG.20057.6;MSTRG.20057.7;MSTRG.20057.11;MSTRG.20057.12;MSTRG.20057.9;MSTRG.20057.10;MSTRG.20057.2;MSTRG.20057.8;MSTRG.20057.4;rna38454;MSTRG.20057.1	9.76187	17.3521	12.8701	6.68916	4.97996	5.63493	2.31068	1.20832	8.58015e-06	0.0039605	up	yes
MSTRG.21853	LOC110365791	MSTRG.21853.7;rna41959;rna41957;rna41963;rna41954;MSTRG.21853.10;rna41953;MSTRG.21853.6;rna41955;rna41961;rna41956;rna41962;rna41960	4.34287	12.3449	6.79266	2.29514	1.13193	0.853574	5.48524	2.45556	7.79877e-06	0.00367182	up	yes
MSTRG.20177		MSTRG.20177.1	4.18932	0.508066	5.10129	0.239421	0.129128	0	26.5872	4.73266	7.2655e-06	0.00349055	up	yes
MSTRG.24056	LOC102093638	MSTRG.24056.1;MSTRG.24056.4;MSTRG.24056.3;MSTRG.24056.2	4.0972	233.491	3.47383	1.14503	1.42716	1.39457	60.7704	5.9253	5.26215e-06	0.00258075	up	yes
MSTRG.27368	LOC102097496;RIPPLY1	MSTRG.27368.6;MSTRG.27368.1;MSTRG.27368.3;rna51376	8.63279	13.5014	5.19747	25.4372	23.6719	36.6441	0.318725	-1.64962	3.59927e-06	0.00180278	down	yes
MSTRG.16176	LOC110363263	MSTRG.16176.1	1.1843	0.647794	0.436406	0.0680802	0.12226	0.0521856	9.35362	3.22552	3.04566e-06	0.00155865	up	yes
MSTRG.8338	LOC102097394	MSTRG.8338.1;MSTRG.8338.3;rna16854	74.4866	112.323	103.923	48.6874	31.8925	31.2441	2.59991	1.37846	2.91331e-06	0.00152405	up	yes
MSTRG.8212	GM2A	MSTRG.8212.1	16.7963	14.1787	17.9292	18.2214	89.274	103.019	0.232308	-2.10589	2.75527e-06	0.00147413	down	yes
MSTRG.5364	LOC110358124	MSTRG.5364.5;rna10823;rna10828;rna10824;rna10827;rna10826;rna10825	20.1817	27.4485	22.3811	5.70515	4.84902	5.14531	4.45947	2.15687	2.64329e-06	0.00144711	up	yes
MSTRG.25027	ZDHHC12	rna47625;rna47627;rna47626	5.69503	6.36489	4.64715	17.0589	14.3485	16.3705	0.349681	-1.51589	2.40326e-06	0.00134703	down	yes
MSTRG.25699		MSTRG.25699.1	1.29885	1.49686	2.25416	5.86022	8.49477	8.07903	0.225099	-2.15137	1.96663e-06	0.00112918	down	yes
MSTRG.24628	ATP6V1B1	MSTRG.24628.2;MSTRG.24628.1	10.242	112.917	3.10828	0.117266	0.245634	1.79029	58.6419	5.87386	1.64038e-06	0.000965404	up	yes
MSTRG.25166	LOC110355641	rna47860;rna47861;rna47857;rna47859;rna47858;MSTRG.25166.5	0.297602	0.459682	0.270156	0.0606784	0.050334	0.0697824	5.68291	2.50663	1.35572e-06	0.000818335	up	yes
MSTRG.15730	LOC110363058	MSTRG.15730.1	0	0.00859469	0	0.391038	0.12605	0.212637	0.011778	-6.40776	9.77018e-07	0.000605262	down	yes
MSTRG.4051		MSTRG.4051.1	0	0	0	1.73184	3.58854	0	-inf	-inf	9.1837e-07	0.000584307	down	yes
MSTRG.6888	GUCA1C	rna13965;MSTRG.6888.10;rna13963;rna13967;rna13969;rna13971;rna13964;rna13970;rna13966;rna13968	0.44813	0.387774	0.597046	0.214829	28.8401	36.9485	0.0217102	-5.52548	6.40874e-07	0.000419078	down	yes
MSTRG.24610		MSTRG.24610.1	3.41898	2.64484	1.69244	11.0502	15.6168	29.433	0.138258	-2.85457	6.24288e-07	0.000419078	down	yes
MSTRG.18916	APOB	rna36429	0.364243	160.607	1.71411	0.279201	0.210549	0.101346	275.226	8.10447	5.24448e-07	0.000363118	up	yes
MSTRG.20970	LOC110365399	rna40184	2.87004	2.76549	0.828235	0.094362	0.23567	0.146067	13.5765	3.76304	4.97625e-07	0.000354987	up	yes
MSTRG.28160		MSTRG.28160.1	0	0.209547	0.169187	0	0	0	inf	inf	4.527e-07	0.000333031	up	yes
MSTRG.3108	LOC102098038	rna6610;rna6609	0.0757839	0.0704044	0.0710225	0.00596197	0.01111	0.00742695	8.86614	3.14831	4.14528e-07	0.000314787	up	yes
MSTRG.14476	RNF139	MSTRG.14476.1;rna28341	0.0342047	0.0398602	0.045899	0.0626254	0.484846	9.78506	0.0116103	-6.42845	4.08597e-07	0.000314787	down	yes
MSTRG.27898		MSTRG.27898.1	1.49585	0	1.3761	0	0	0	inf	inf	3.66353e-07	0.00029739	up	yes
MSTRG.10168	LOC110360360	MSTRG.10168.2;MSTRG.10168.1;rna20189	72.2412	34.2785	18.5215	5.67935	7.0136	4.04133	7.47216	2.90153	3.51933e-07	0.000295887	up	yes
MSTRG.6553	COCH	rna13243	1.27292	4.09686	3.95983	0.466982	0.474704	0.37291	7.09694	2.8272	3.04344e-07	0.000265354	up	yes
MSTRG.27467		MSTRG.27467.1	0.495303	0.128924	0	0	0	0	inf	inf	2.92269e-07	0.000264627	up	yes
MSTRG.26030	CYHR1	MSTRG.26030.3;MSTRG.26030.2;rna49388	35.6524	24.1534	37.2502	12.5537	12.8743	8.28074	2.87925	1.5257	2.91269e-07	0.000264627	up	yes
MSTRG.27233		MSTRG.27233.1	0	0	0	0.721602	11.2982	0	-inf	-inf	2.67382e-07	0.000262268	down	yes
MSTRG.17393		MSTRG.17393.1	0	0	0	0	0.228082	1.00248	-inf	-inf	2.38328e-07	0.000243934	down	yes
MSTRG.15729	LOC110363058;LOC110363057	MSTRG.15729.3;MSTRG.15729.1;MSTRG.15729.2;rna30848;rna30849	12.2063	10.984	13.6758	63.1038	29.1075	27.6199	0.30765	-1.70064	2.35065e-07	0.000243934	down	yes
MSTRG.6889	LOC110358909	MSTRG.6889.1	0.0353336	0.0585998	0.018427	0.0374946	5.39876	6.55923	0.00936689	-6.73821	2.1804e-07	0.000243934	down	yes
MSTRG.16175		MSTRG.16175.1	1.50681	1.71943	1.05923	0.360374	0.286313	0.242254	4.82087	2.26929	1.91046e-07	0.000224871	up	yes
MSTRG.27773		MSTRG.27773.1	0.629887	0.161061	0	0	0	0	inf	inf	1.37029e-07	0.000169779	up	yes
MSTRG.19779	LOC110364811	MSTRG.19779.1;rna37930;rna37927;rna37929;rna37928	21.904	18.216	16.0083	4.47253	7.17524	2.7549	3.89708	1.96239	1.28222e-07	0.000167692	up	yes
MSTRG.15635	LOC110363017	rna30707	0.0290181	0.0281708	0.0372554	0.230098	0.716539	0.339129	0.0734537	-3.76702	7.82697e-08	0.000108385	down	yes
MSTRG.7882	LOC110359348	MSTRG.7882.1;MSTRG.7882.5;rna15903;rna15902;rna15901	2.7735	2.8154	1.92636	0.409935	0.384554	0.438387	6.09571	2.60779	7.02775e-08	0.0001034	up	yes
MSTRG.23616		MSTRG.23616.1	0	0	0	29.624	0	35.1501	-inf	-inf	3.48216e-08	5.4649e-05	down	yes
MSTRG.23831		MSTRG.23831.1	36.302	43.1246	0	0	0	0	inf	inf	2.27518e-08	3.82572e-05	up	yes
MSTRG.12303	CUNH4orf33	MSTRG.12303.1	1.39723	1.66003	1.61022	0.0442944	0	0	105.374	6.71937	4.5274e-09	8.19842e-06	up	yes
MSTRG.10892	LOC110360702	rna21541	0.166527	0.168144	0.111313	1.04442	1.0199	0.785739	0.156482	-2.67593	1.34637e-09	2.64125e-06	down	yes
MSTRG.20323	LOC102090969;LOC110365048;LOC106145644	gene19315;MSTRG.20323.5;MSTRG.20323.1;gene19314;gene19313;MSTRG.20323.3	47.8326	58.074	66.5952	153.292	190.473	129.706	0.364334	-1.45666	1.32339e-09	2.64125e-06	down	yes
MSTRG.8739	LOC110359781	rna17628	6.06515	8.84463	8.17067	0	0	0.224898	102.626	6.68125	6.27969e-11	1.4783e-07	up	yes
MSTRG.12258		MSTRG.12258.1	98.1003	53.9856	109.224	4.91295	5.76964	11.8045	11.6205	3.53859	4.39933e-12	1.15072e-08	up	yes
MSTRG.1920	TUB	rna4242;MSTRG.1920.5;rna4243;rna4240;rna4241	0.329623	0.378244	0.322211	2.00557	1.59115	1.12758	0.218038	-2.19735	4.08129e-12	1.15072e-08	down	yes
MSTRG.28176		MSTRG.28176.1;MSTRG.28176.2	0.0228514	0.0286688	0.0327551	0.539186	1.97863	1.6767	0.0200918	-5.63725	2.59369e-12	8.72259e-09	down	yes
MSTRG.1926	TUB	MSTRG.1926.1	3.3081	1.41897	4.35585	0.204299	0.263399	0.161751	14.4299	3.85099	4.0944e-13	1.60644e-09	up	yes
MSTRG.28598		MSTRG.28598.1	0	0	0	0.126414	0.160882	0.171339	-inf	-inf	7.71683e-18	3.63324e-14	down	yes
MSTRG.8738	LOC110359781	MSTRG.8738.1	3.27125	6.31119	3.47527	0.0573614	0.0578701	0.169117	45.9215	5.5211	3.49096e-18	2.05451e-14	up	yes
MSTRG.21229		MSTRG.21229.1	0	0	0	33.1311	30.4104	28.8841	-inf	-inf	1.78452e-46	1.40031e-42	down	yes
MSTRG.19805	NKTR	MSTRG.19805.1	0	0	0	15.1217	14.8616	15.7021	-inf	-inf	1.38949e-48	1.63549e-44	down	yes
MSTRG.25407		MSTRG.25407.1	0	0	0	33.1261	38.6398	38.0407	-inf	-inf	1.52007e-93	3.57841e-89	down	yes
