# Supplementary material for: Comparative Transcriptome Profiling of mRNA and lncRNA of Ovaries in High and Low Egg Production Performance in Domestic Pigeons (Columba livia)
Source: Front Genet. 2021 Mar 23;12:571325. doi: 10.3389/fgene.2021.571325 (PMC8021926; doi:10.3389/fgene.2021.571325)
Supplement: Supplementary Table 10 — Differentially expressed lncRNAs. [file Table_10.XLSX]

## Sheet: Sheet1
Supplymentary Table-S10 Differentially expressed lncRNAs
t_id	t_name	gene_id	gene_name	FPKM.HP_ovary1	FPKM.HP_ovary2	FPKM.HP_ovary3	FPKM.LP_ovary4	FPKM.LP_ovary5	FPKM.LP_ovary6	fc	log2(fc)	pval	qval	regulation	significant
57746	MSTRG.18591.4	MSTRG.18591	.	1.91898	2.19383	0.136982	0.089124	0.099193	0.194872	11.0906	3.47126	0.049931	1	up	yes
28502	MSTRG.8865.2	MSTRG.8865	.	18.9853	17.2261	0	0	0	0.680755	53.193	5.73316	0.0492493	1	up	yes
79149	MSTRG.25572.1	MSTRG.25572	CUNH1orf159	0.182857	0.059696	0.334208	2.10158	0.366091	1.58675	0.142255	-2.81345	0.0479063	1	down	yes
18330	MSTRG.5703.1	MSTRG.5703	GLS	0.752666	3.7471	3.69115	0.438093	0.803498	0.292548	5.3391	2.4166	0.0476513	1	up	yes
6411	MSTRG.1878.17	MSTRG.1878	LOC110365568	0	5.58499	2.46407	0.192722	0	0	41.7652	5.38423	0.0457277	1	up	yes
85865	MSTRG.28194.2	MSTRG.28194	.	4.4406	4.64301	2.99534	0.59589	0.382294	0	12.3483	3.62624	0.0445226	1	up	yes
42170	MSTRG.13514.9	MSTRG.13514	HMGN3	2.76901	0.292189	1.62121	0.080527	0	0.244109	14.4236	3.85036	0.0419913	0.974445	up	yes
86143	MSTRG.28387.1	MSTRG.28387	.	0.1059	0.491714	0.071313	3.20152	3.68049	0.213096	0.0942801	-3.4069	0.0414944	0.968313	down	yes
54455	MSTRG.17463.23	MSTRG.17463	LOC102095784	4.21646	4.06163	0.169011	0.159899	0.620916	0.222499	8.4192	3.07368	0.0411831	0.965107	up	yes
66977	MSTRG.21533.1	MSTRG.21533	LOC110365653	0.002339	0.265909	0	0.511189	3.22688	1.0733	0.055753	-4.16481	0.0411644	0.965107	down	yes
84209	MSTRG.27424.3	MSTRG.27424	LOC102088536	2.07614	2.27264	0.708863	0.211291	0.149792	0.15021	9.89187	3.30624	0.0409592	0.961666	up	yes
2400	MSTRG.708.2	MSTRG.708	LOC110359058	0.940402	0.664767	1.06231	0.066501	0	0.126082	13.851	3.79192	0.0405941	0.95489	up	yes
10204	MSTRG.3094.2	MSTRG.3094	LOC110357154	0.65407	0.579337	1.76276	0.204654	0.040173	0.0508	10.1349	3.34127	0.0393637	0.93342	up	yes
61345	MSTRG.19779.1	MSTRG.19779	LOC110364811	6.15807	4.84232	4.64938	0.73765	1.75933	0.40244	5.39756	2.43231	0.0392592	0.931464	up	yes
73119	MSTRG.23614.1	MSTRG.23614	LOC110355042	0.012849	0.01402	0.171212	0.065232	0.444947	1.75924	0.0872827	-3.51816	0.0388259	0.925503	down	yes
41192	MSTRG.13227.2	MSTRG.13227	LOC102097765	0.143154	0.274478	0.928447	7.61939	1.10234	4.72815	0.100081	-3.32076	0.038421	0.919362	down	yes
73114	MSTRG.23613.9	MSTRG.23613	LOC102095601	0.349724	0.065979	0.125708	3.67833	0.496491	0.676817	0.111593	-3.16368	0.0382723	0.916681	down	yes
8780	MSTRG.2579.1	MSTRG.2579	.	0.611604	0.213672	0.085056	1.90465	2.70365	2.0448	0.136828	-2.86956	0.0376154	0.905727	down	yes
66628	MSTRG.21460.50	MSTRG.21460	LOC102086000	6.14186	32.7492	2.38426	0	1.75561	0.735121	16.5716	4.05064	0.0368505	0.891177	up	yes
82722	MSTRG.26900.1	MSTRG.26900	.	1.93379	3.05331	3.735	0.069814	0.577978	0.151162	10.9169	3.44849	0.0353718	0.869214	up	yes
22802	MSTRG.7109.1	MSTRG.7109	LOC110358989	0.498277	0.048811	0.153277	1.56469	3.67807	0.950413	0.113087	-3.1445	0.0350236	0.861597	down	yes
40229	MSTRG.12850.7	MSTRG.12850	LOC110361594	1.00795	15.3923	1.83629	0.34816	0.682446	0.778875	10.0783	3.33318	0.0335469	0.83765	up	yes
32448	MSTRG.10168.2	MSTRG.10168	LOC110360360	3.19144	1.64267	0.806902	0.167575	0.306977	0.211018	8.22822	3.04058	0.0322015	0.810948	up	yes
45994	MSTRG.14696.1	MSTRG.14696	PKIB	3.59923	1.47549	0.117356	0.269677	0.074039	0.136121	10.8205	3.4357	0.030097	0.772759	up	yes
83020	MSTRG.27023.2	MSTRG.27023	.	0	0.027234	0.042208	0	1.90449	0.852607	0.0251866	-5.3112	0.0290168	0.753156	down	yes
24333	MSTRG.7618.4	MSTRG.7618	.	1.24134	4.89844	0.010832	0.003303	0.047349	0.227897	22.0809	4.46473	0.0287986	0.750626	up	yes
7954	MSTRG.2338.6	MSTRG.2338	OPRL1	1.82018	1.54929	0.069606	0.049593	0.041829	0.165008	13.4113	3.74538	0.0282719	0.739586	up	yes
48191	MSTRG.15386.1	MSTRG.15386	DIP2B	0.589969	3.59666	0.38813	0.185207	0.138501	0.135381	9.96486	3.31685	0.0274812	0.724979	up	yes
86448	MSTRG.28612.1	MSTRG.28612	.	12.7313	1.46209	9.3502	0.484413	0.258904	1.44454	10.761	3.42775	0.0256405	0.686781	up	yes
67961	MSTRG.21861.7	MSTRG.21861	LOC110365815	5.54021	3.92221	1.77776	0.46584	0.576552	0.163809	9.31866	3.22012	0.0248855	0.67176	up	yes
24637	MSTRG.7735.1	MSTRG.7735	TRIM47	0.126298	0.573533	0.065955	1.3301	4.28616	2.14617	0.0986528	-3.3415	0.0239012	0.649404	down	yes
82434	MSTRG.26783.3	MSTRG.26783	LOC110356223	0.013718	5.2302	6.02825	0.192948	0.202716	0.003141	28.2649	4.82094	0.0234841	0.64051	up	yes
37488	MSTRG.11922.1	MSTRG.11922	.	0.315141	0.777017	0.51637	0.34827	7.64175	10.3098	0.0878986	-3.50802	0.0230516	0.632165	down	yes
8353	MSTRG.2447.8	MSTRG.2447	LOC110356708	0.114446	1.90818	3.5051	0	0.15722	0.029784	29.5594	4.88554	0.0220384	0.610414	up	yes
8643	MSTRG.2545.3	MSTRG.2545	PTPRD	0.210379	0.517628	0.162983	6.58767	0.207864	4.1856	0.0811382	-3.62348	0.0215486	0.598555	down	yes
317	MSTRG.88.9	MSTRG.88	LOC110359864	0.331551	0.534533	0.641468	11.0257	6.9054	0.334299	0.0825361	-3.59883	0.0214348	0.59634	down	yes
57952	MSTRG.18663.6	MSTRG.18663	LOC110364257	3.62321	0.05636	0.723666	0.076017	0.022786	0.200335	14.7197	3.87968	0.020656	0.578867	up	yes
62484	MSTRG.20177.1	MSTRG.20177	.	1.38594	0.168082	1.68764	0.079207	0.042719	0	26.5872	4.73266	0.0190383	0.541798	up	yes
85462	MSTRG.27981.1	MSTRG.27981	.	12.6882	0	10.7693	0.235243	0	0	99.716	6.63975	0.0189472	0.540071	up	yes
26920	MSTRG.8356.12	MSTRG.8356	LOC110359534	0.005257	0.039739	0.087259	0.00657	1.44449	1.26663	0.0486645	-4.36099	0.017309	0.502847	down	yes
24937	MSTRG.7824.6	MSTRG.7824	LOC110359338	2.51392	4.16433	0.104997	0.123084	0.131255	0	26.6701	4.73715	0.0163923	0.482674	up	yes
87432	MSTRG.29535.1	MSTRG.29535	.	0.068472	5.70434	4.36131	0.203231	0.072709	0.156823	23.4173	4.5495	0.0162353	0.478715	up	yes
85999	MSTRG.28290.1	MSTRG.28290	.	0	0	2439.72	2.36347	0	1.49632	632.087	9.30398	0.0157145	0.467123	up	yes
316	MSTRG.88.6	MSTRG.88	LOC110359864	0.21813	0.426487	0	12.2488	5.50562	0.279924	0.0357438	-4.80616	0.0156243	0.465273	down	yes
8391	MSTRG.2458.1	MSTRG.2458	LOC110356814	4.898	1.72244	0.121588	0.05637	0	0.130037	36.1683	5.17665	0.0150349	0.453672	up	yes
48459	MSTRG.15438.1	MSTRG.15438	.	3.47801	0.114854	2.12149	0.047858	0.196794	0.137095	14.969	3.9039	0.0142657	0.435196	up	yes
83858	MSTRG.27267.1	MSTRG.27267	.	0.053591	0.05087	0.049369	1.53037	0.032754	0.727306	0.0671621	-3.89621	0.0141937	0.43353	down	yes
34554	MSTRG.10877.3	MSTRG.10877	LOC110360711	0.903338	1.17055	0.662913	0	0	0.078837	34.7147	5.11747	0.0138584	0.424847	up	yes
66885	MSTRG.21491.12	MSTRG.21491	LOC110365637	0.522526	3.42802	3.19864	0.170619	0.273572	0.131286	12.4231	3.63495	0.0132716	0.410383	up	yes
58725	MSTRG.18903.1	MSTRG.18903	RBX1	18.5287	20.5348	23.8324	2.00739	0.295902	2.35993	13.4877	3.75357	0.0106297	0.34028	up	yes
32073	MSTRG.10027.2	MSTRG.10027	NMS	1.9501	2.17044	6.70368	0.211685	0.133363	0	31.3702	4.97132	0.0102678	0.330814	up	yes
71314	MSTRG.23012.3	MSTRG.23012	.	1.45451	0.241631	2.72774	0.091601	0.101332	0.099651	15.12	3.91839	0.0100364	0.325249	up	yes
44619	MSTRG.14241.6	MSTRG.14241	LOC110362382	1.4682	0.268673	2.38672	0.043533	0.165054	0.047288	16.1157	4.01039	0.00966776	0.315761	up	yes
29684	MSTRG.9197.1	MSTRG.9197	LOC102097464	3.04827	0.569583	0.000106	0.017951	0.053648	0.003751	48.0154	5.58542	0.00866904	0.286704	up	yes
70635	MSTRG.22791.2	MSTRG.22791	.	0.004352	1.05483	1.91228	0	0.026013	0.006846	90.4306	6.49874	0.00846942	0.282346	up	yes
68621	MSTRG.22101.3	MSTRG.22101	LOC110365922	0.000111	0.273134	0.002261	7.33106	3.38379	0.603773	0.0243409	-5.36047	0.00749227	0.254528	down	yes
13389	MSTRG.4169.3	MSTRG.4169	FXYD6	0	0	0.116761	0.997208	13.8868	0.051275	0.00781781	-6.99902	0.00732919	0.250008	down	yes
83021	MSTRG.27023.1	MSTRG.27023	.	0	0	0.000945	0	0.876154	0.742336	0.000583878	-10.742	0.00676639	0.233522	down	yes
25331	MSTRG.7882.1	MSTRG.7882	LOC110359348	2.22451	1.8019	1.51174	0.116628	0.146633	0.095111	15.4536	3.94987	0.00583622	0.20583	up	yes
24769	MSTRG.7775.3	MSTRG.7775	KCTD2	0.004634	0.052879	0.056334	0.545142	5.30283	0.011963	0.019428	-5.68572	0.00527397	0.188126	down	yes
52408	MSTRG.16740.2	MSTRG.16740	.	7.52088	14.1071	0.158972	0.194225	0.194523	0	56.0439	5.80848	0.00476259	0.172222	up	yes
49508	MSTRG.15810.1	MSTRG.15810	LOC110363099	0.007259	1.88169	2.59539	0.025556	0	0.000128	174.597	7.44788	0.00434388	0.158953	up	yes
67972	MSTRG.21864.8	MSTRG.21864	LOC110365793	0	9.27952	5.77921	0	0	0.051012	295.2	8.20555	0.00418802	0.154351	up	yes
49314	MSTRG.15730.1	MSTRG.15730	LOC110363058	0	0.096554	0	4.39297	1.41606	2.38879	0.011778	-6.40776	0.00370646	0.138442	down	yes
86275	MSTRG.28474.1	MSTRG.28474	.	10.9969	27.6072	20.7938	29.5554	1041.64	41.2916	0.053392	-4.22723	0.00306441	0.117447	down	yes
62413	MSTRG.20152.1	MSTRG.20152	LOC102087418	0.028453	0.022177	0.025287	0.315678	0.096521	1.83747	0.0337459	-4.88915	0.00295583	0.113897	down	yes
2124	MSTRG.623.2	MSTRG.623	LOC110358586	0	0	0	0.238849	0	0.253504	-inf	-inf	0.00286132	0.111125	down	yes
29557	MSTRG.9151.17	MSTRG.9151	LOC110359907	4.82334	6.96736	1.70317	0.008755	0.30352	0.041978	38.091	5.25138	0.0027324	0.107444	up	yes
54578	MSTRG.17497.2	MSTRG.17497	PKIA	0.117281	0.104347	0.158314	5.6223	0.395169	4.0612	0.0376976	-4.72938	0.00270135	0.106647	down	yes
51166	MSTRG.16385.2	MSTRG.16385	LOC110363302	4.51199	3.10247	0	0	0	0	inf	inf	0.00269193	0.106439	up	yes
59379	MSTRG.19108.3	MSTRG.19108	LOC110364491	0	0	0	1.17192	1.19589	0	-inf	-inf	0.00260541	0.10351	down	yes
70678	MSTRG.22803.2	MSTRG.22803	LOC110366186	0.009269	0.013324	0.028977	0.349233	2.29738	0.022348	0.0193221	-5.6936	0.0025953	0.10319	down	yes
85824	MSTRG.28176.1	MSTRG.28176	.	0.10878	0.136473	0.155925	1.92483	6.94764	5.57914	0.0277601	-5.17084	0.0023569	0.0952273	down	yes
72776	MSTRG.23508.3	MSTRG.23508	.	0.009146	0.0276	0	0.73262	0.327154	1.6083	0.0137725	-6.18207	0.00233468	0.0945592	down	yes
59421	MSTRG.19118.4	MSTRG.19118	.	0	1.60891	1.3917	0	0	0	inf	inf	0.00214364	0.0885454	up	yes
48892	MSTRG.15569.1	MSTRG.15569	LOC110362982	0	2.31235	1.8275	0	0	0	inf	inf	0.00213479	0.0884726	up	yes
38573	MSTRG.12303.1	MSTRG.12303	CUNH4orf33	2.57009	3.05349	2.96187	0.081476	0	0	105.374	6.71937	0.0019046	0.0797935	up	yes
27275	MSTRG.8493.5	MSTRG.8493	LOC110359582	1.08364	0.925918	0	0	0	0	inf	inf	0.00188745	0.0792744	up	yes
13113	MSTRG.4051.1	MSTRG.4051	.	0	0	0	0.700469	1.45144	0	-inf	-inf	0.00183663	0.0777894	down	yes
9430	MSTRG.2814.2	MSTRG.2814	NELL2	0.003648	0.393825	2.31608	0.003791	0.007176	0.015925	100.906	6.65686	0.00164565	0.0713188	up	yes
8297	MSTRG.2428.14	MSTRG.2428	LOC110356617	2.15397	6.80746	1.56906	0	0.079565	0	132.351	7.04822	0.00157091	0.0690016	up	yes
19775	MSTRG.6188.13	MSTRG.6188	LOC102090166	2.84252	1.23392	0.40409	0	0.014939	0.039483	82.3294	6.36333	0.00151972	0.0671623	up	yes
13837	MSTRG.4317.2	MSTRG.4317	GATB	1.49668	0.000495	1.13178	0.000747	0.001027	0.001049	931.261	9.86304	0.00118791	0.0554419	up	yes
85800	MSTRG.28160.1	MSTRG.28160	.	0	5.42978	4.38399	0	0	0	inf	inf	0.00112531	0.0533175	up	yes
6395	MSTRG.1878.2	MSTRG.1878	LOC110365568	0	1.94032	1.30898	0	0	0	inf	inf	0.00111465	0.0530641	up	yes
85347	MSTRG.27898.1	MSTRG.27898	.	2.70089	0	2.48466	0	0	0	inf	inf	0.00103299	0.0500837	up	yes
64711	MSTRG.20871.6	MSTRG.20871	SUMO1	0.210035	24.1134	8.91887	0.362783	0.059359	0.051187	70.2308	6.13403	0.00100643	0.0491781	up	yes
81259	MSTRG.26332.1	MSTRG.26332	LOC110356058	2.77524	0.042768	2.65333	0	0	0	inf	inf	0.000917745	0.0456942	up	yes
82653	MSTRG.26867.2	MSTRG.26867	.	0	0	0	0	0.346144	1.72635	-inf	-inf	0.000915375	0.0456425	down	yes
60681	MSTRG.19557.1	MSTRG.19557	LOC102092424	0.002351	0.000781	0.001583	0.573762	1.24007	0	0.00259947	-8.58757	0.000808178	0.0415222	down	yes
61096	MSTRG.19695.3	MSTRG.19695	LOC102090600	0.008179	0.006563	0	0	1.65585	10.0312	0.0012614	-9.63076	0.000779416	0.040335	down	yes
22100	MSTRG.6889.1	MSTRG.6889	LOC110358909	0.009156	0.015185	0.004775	0.009716	1.39898	1.6997	0.00936689	-6.73821	0.000734674	0.0384983	down	yes
3857	MSTRG.1123.4	MSTRG.1123	LOC110361312	0	1.6069	3.10626	0	0	0	inf	inf	0.000715765	0.0376656	up	yes
17370	MSTRG.5445.2	MSTRG.5445	.	1.77036	0.092194	1.23161	0.002097	0.022877	0.001286	117.828	6.88054	0.000706344	0.0373667	up	yes
66644	MSTRG.21463.4	MSTRG.21463	LOC110365586	8.28168	15.204	0	0	0	0	inf	inf	0.000705813	0.0373667	up	yes
2164	MSTRG.632.2	MSTRG.632	LOC110358602	1.01822	0.452874	1.9516	0.023762	0.019169	0.033669	44.6827	5.48165	0.00055325	0.0310087	up	yes
46830	MSTRG.14946.1	MSTRG.14946	TMEM263	0.044092	11.3289	9.56915	0	0.044538	0	470.208	8.87715	0.000551846	0.0309996	up	yes
85533	MSTRG.28017.2	MSTRG.28017	.	0	0	0	0	3.65254	2.50037	-inf	-inf	0.00052813	0.0299708	down	yes
77919	MSTRG.25169.2	MSTRG.25169	.	0.020609	0.088535	0.015068	1.40406	2.79103	2.1972	0.0194315	-5.68546	0.000429973	0.0253511	down	yes
30561	MSTRG.9496.2	MSTRG.9496	.	0.003926	0	0	0.542043	0.009079	1.0069	0.00251986	-8.63244	0.000421112	0.0250356	down	yes
41742	MSTRG.13393.5	MSTRG.13393	LOC110361853	2.14828	4.30303	0	0	0	0	inf	inf	0.000407569	0.0243173	up	yes
66607	MSTRG.21460.46	MSTRG.21460	LOC102086000	0	0	0	0	10.1972	11.8074	-inf	-inf	0.00028728	0.0181601	down	yes
84303	MSTRG.27467.1	MSTRG.27467	.	16.216	4.22091	0	0	0	0	inf	inf	0.000278311	0.0176827	up	yes
54279	MSTRG.17393.1	MSTRG.17393	.	0	0	0	0	0.362945	1.59524	-inf	-inf	0.000277997	0.0176827	down	yes
57164	MSTRG.18396.3	MSTRG.18396	.	0	0.032287	0.026329	1.86254	2.74834	2.35852	0.00841048	-6.8936	0.000266289	0.0170455	down	yes
76299	MSTRG.24606.1	MSTRG.24606	LOC110355452	0	1530.84	7.6901	0.331348	0.507573	0.577865	1085.93	10.0847	0.000236879	0.0156268	up	yes
11238	MSTRG.3415.1	MSTRG.3415	.	0.00286	0	0	12.603	0	5.72788	0.000156021	-12.646	0.000226238	0.0152036	down	yes
48195	MSTRG.15386.5	MSTRG.15386	DIP2B	0	0	0	0.685569	0	5.65445	-inf	-inf	0.000215372	0.0146732	down	yes
73456	MSTRG.23707.5	MSTRG.23707	RBM18	0	0	0	7.34341	0	2.26878	-inf	-inf	0.000212132	0.0145119	down	yes
83758	MSTRG.27233.1	MSTRG.27233	.	0	0	0	0.384867	6.02593	0	-inf	-inf	0.000185601	0.013531	down	yes
54461	MSTRG.17463.28	MSTRG.17463	LOC110363756	2.93731	0	1.03484	0	0	0	inf	inf	0.00017593	0.0130741	up	yes
82738	MSTRG.26921.2	MSTRG.26921	LOC110356260	0	0	0	1.43084	1.44418	0	-inf	-inf	0.000168638	0.012762	down	yes
35150	MSTRG.11114.4	MSTRG.11114	.	3.80764	0	3.44928	0	0	0	inf	inf	0.000168589	0.012762	up	yes
85276	MSTRG.27856.2	MSTRG.27856	.	25.7119	27.1468	0	0	0	0	inf	inf	0.000162263	0.0124858	up	yes
8781	MSTRG.2579.2	MSTRG.2579	.	1.75638	1.81144	1.97872	0.000647	0.005461	0.026134	172.028	7.4265	0.000161416	0.012442	up	yes
53186	MSTRG.16999.3	MSTRG.16999	LOC110363602	2.22779	6.67495	2.11979	0	0.030771	0.007763	286.047	8.16011	0.000161096	0.012442	up	yes
48194	MSTRG.15386.4	MSTRG.15386	DIP2B	0	0	0	3.74411	0	1.81314	-inf	-inf	0.000157469	0.0123616	down	yes
8645	MSTRG.2545.2	MSTRG.2545	PTPRD	0	0	0	5.54404	0	4.72966	-inf	-inf	0.000154701	0.0122048	down	yes
33305	MSTRG.10458.3	MSTRG.10458	LOC110360502	17.1659	4.837	0	0	0	0	inf	inf	0.000151477	0.0119953	up	yes
56113	MSTRG.18015.14	MSTRG.18015	LOC110364013	0	0	0	0	0.374458	0.285975	-inf	-inf	0.000140015	0.0116471	down	yes
80640	MSTRG.26084.3	MSTRG.26084	LOC110355987	3.11619	2.07614	0	0	0	0	inf	inf	0.000124848	0.0107183	up	yes
82486	MSTRG.26790.1	MSTRG.26790	MGP	0	0	0	0	16.9413	9.42923	-inf	-inf	0.000113737	0.0101703	down	yes
82487	MSTRG.26790.3	MSTRG.26790	MGP	19.8222	0	8.74378	0	0	0	inf	inf	0.000103885	0.00969702	up	yes
30591	MSTRG.9509.3	MSTRG.9509	.	3.65308	5.3463	0	0	0	0	inf	inf	9.82211e-05	0.00949064	up	yes
11988	MSTRG.3616.2	MSTRG.3616	.	4.64871	0.001122	0.724899	0	0.001191	0	4512.79	12.1398	8.50014e-05	0.00864538	up	yes
56643	MSTRG.18204.3	MSTRG.18204	LOC110364106	6.49086	4.96689	0	0	0	0	inf	inf	7.50383e-05	0.0081209	up	yes
170	MSTRG.43.4	MSTRG.43	CXCL12	0	0.146905	0.107018	8.52373	10.19	8.78863	0.00923277	-6.75902	7.2263e-05	0.00791391	down	yes
84058	MSTRG.27364.3	MSTRG.27364	LOC102096404	0	0	0.025958	0.063841	21.9157	21.061	0.000603106	-10.6953	7.15422e-05	0.00789669	down	yes
37642	MSTRG.12000.2	MSTRG.12000	LOC110361135	1.3339	1.06496	0	0	0	0	inf	inf	6.66762e-05	0.00756603	up	yes
5104	MSTRG.1477.14	MSTRG.1477	LOC110363298	0	0	0	1.75287	2.27659	3.48816	-inf	-inf	6.317e-05	0.00737461	down	yes
6765	MSTRG.1981.6	MSTRG.1981	LOC110366084	7.70008	0	11.6373	0	0	0	inf	inf	6.07186e-05	0.00720244	up	yes
85211	MSTRG.27829.5	MSTRG.27829	.	8.22237	11.2122	0.435622	0	0	0	inf	inf	5.93261e-05	0.00710476	up	yes
86428	MSTRG.28598.1	MSTRG.28598	.	0	0	0	2.97753	3.78938	4.03567	-inf	-inf	4.60292e-05	0.00616261	down	yes
44251	MSTRG.14139.2	MSTRG.14139	.	0	1.79354	1.22206	0	0	0	inf	inf	3.72088e-05	0.00519042	up	yes
82349	MSTRG.26754.6	MSTRG.26754	LOC110356206	0	12.3763	10.8158	0	0	0	inf	inf	2.74908e-05	0.00440061	up	yes
87708	MSTRG.29753.2	MSTRG.29753	.	0	0	0	2.50378	3.83419	9.34571	-inf	-inf	2.70613e-05	0.00439517	down	yes
25256	MSTRG.7894.4	MSTRG.7894	FOXK2	0	0	0	4.06667	0	1.92233	-inf	-inf	2.61327e-05	0.00429289	down	yes
84251	MSTRG.27450.6	MSTRG.27450	SLC48A1	21.8238	6.64734	0	0	0	0	inf	inf	2.59918e-05	0.00429289	up	yes
7986	MSTRG.2346.2	MSTRG.2346	PPDPF	111.106	0	38.114	0	0.000344	0	433780	18.7266	2.25813e-05	0.00394297	up	yes
86451	MSTRG.28612.4	MSTRG.28612	.	3.80452	1.93055	5.31006	0	0	0	inf	inf	2.2269e-05	0.00391012	up	yes
70595	MSTRG.22771.2	MSTRG.22771	ZCCHC10	8.97336	0	6.32981	0	0	0	inf	inf	1.95276e-05	0.00362525	up	yes
37274	MSTRG.11844.2	MSTRG.11844	.	8.1e-05	0	0	2.04598	0.000459	2.1703	1.92092e-05	-15.6678	1.31791e-05	0.00270845	down	yes
19107	MSTRG.5954.2	MSTRG.5954	BACH2	0	0.004971	0.008624	1.8568	1.10492	1.85286	0.00282372	-8.46819	1.28111e-05	0.00264369	down	yes
85621	MSTRG.28060.6	MSTRG.28060	.	0	0	0	1.78502	4.0997	3.0662	-inf	-inf	9.60995e-06	0.00218141	down	yes
173	MSTRG.43.8	MSTRG.43	CXCL12	11.0422	0	9.72774	0	0	0	inf	inf	4.88215e-06	0.00131789	up	yes
326	MSTRG.88.13	MSTRG.88	LOC110359864	0.394952	0.611986	2.5084	0	0	0	inf	inf	1.46865e-06	0.000516501	up	yes
83596	MSTRG.27179.1	MSTRG.27179	.	0.470131	5.08766	6.27045	0	0	0	inf	inf	1.14043e-06	0.000436771	up	yes
24639	MSTRG.7735.3	MSTRG.7735	TRIM47	2.53908	3.22538	4.15931	0	0	0	inf	inf	6.79117e-08	6.05615e-05	up	yes
